# Supplementary material for: Genome-wide identification and functional exploration of the legume lectin genes in Brassica napus and their roles in Sclerotinia disease resistance
Source: Front Plant Sci. 2022 Jul 22;13:963263. doi: 10.3389/fpls.2022.963263 (PMC9374194; doi:10.3389/fpls.2022.963263)
Supplement: Supplementary file 2 [file Table_1.XLSX]

## Sheet: Table S1
Table S1 Characteristics of the BnLegLu genes in B. napus (pI, isoelectric point; MW, molecular weight; NO., number; aa, amino acids; TMRs, transmembranehelices)
gene id	Classification	Chromosome	Amino	MV (kDa)	pI	NO. exon	Instability index	Signal peptide	NO. predicted	Subcellular	Duplication type
			Acids						TMRs	localization
BnaA10g13170D	I	chrA10	300	33.15	9.54	1	44.4	1-22aa	1	plasma membrane	Tandem
BnaC09g35660D		chrC09	299	32.75	8.69	1	41.73	1-22aa	0	plasma membrane	Tandem
BnaA10g13160D		chrA10	304	33.34	6.4	1	37.86	1-22aa	1	Extracellular/Plasma membrane	WGD or Segmental
BnaC09g35650D		chrC09	282	30.64	5.91	2	32.55	1-21aa	0	Extracellular/Plasma membrane	WGD or Segmental
BnaA10g13150D		chrA10	372	40.7	4.88	3	45.23	1-22aa	1	Plasma membrane	WGD or Segmental
BnaC03g11250D		chrC03	587	63.94	6.46	6	44.26	1-21aa	0	Plasma membrane	WGD or Segmental
BnaA03g09010D		chrA03	454	50.73	8.87	1	40.38	1-35aa	1	Plasma membrane	WGD or Segmental
BnaC09g35950D		chrC09	331	36.37	8.75	4	31.9	1-52aa	0	Plasma membrane	Dispersed
BnaC09g35640D		chrC09	941	103.59	8.51	5	38.43	1-36aa	3	Plasma membrane	WGD or Segmental
BnaA02g06440D		chrA02	614	67.82	5.95	2	38.75	1-23aa	1	Plasma membrane	WGD or Segmental
BnaA10g13180D		chrA10	628	69.4	6.29	2	38.82	1-22aa	1	plasma membrane	WGD or Segmental
BnaC09g35670D		chrC09	628	69.62	6.06	2	38.82	1-22aa	1	plasma membrane	WGD or Segmental
BnaA06g18520D		chrA06	697	76.85	6.88	1	34.88	1-20aa	1	Plasma membrane/Chloroplast	WGD or Segmental
BnaA03g09020D		chrA03	659	72.86	6.64	1	43.26	1-13aa	1	Plasma membrane	WGD or Segmental
BnaA02g06450D		chrA02	645	71.57	8.21	2	37.35	1-21aa	1	Plasma membrane	WGD or Segmental
BnaC09g35910D		chrC09	669	74.4	8.44	1	38.92	1-21 aa	1	Plasma membrane	WGD or Segmental
BnaA10g13100D		chrA10	669	74.15	7.63	1	38.78	1-23aa	1	Plasma membrane	Tandem
BnaA10g13070D		chrA10	669	74.12	6.52	1	35.15	1-21aa	1	Plasma membrane	WGD or Segmental
BnaA10g13090D		chrA10	603	66.96	8.28	1	37.42	0	1	Plasma membrane/Chloroplast	Tandem
BnaC09g35610D		chrC09	398	44.62	9.34	1	35.21	0	1	Chloroplast/Mitochondrial	Proximal
BnaC09g35920D		chrC09	667	73.46	8.71	1	38.74	1-26aa	1	Plasma membrane	WGD or Segmental
BnaA10g13110D		chrA10	666	73.53	8.67	1	42.23	1-23aa	1	Plasma membrane	WGD or Segmental
BnaA06g18530D		chrA06	687	75.77	6.15	2	41.95	1-42aa	1	Plasma membrane	WGD or Segmental
BnaA07g02650D		chrA07	610	67.44	6.2	2	46.06	1-21aa	1	Plasma membrane	WGD or Segmental
BnaA06g19830D		chrA06	322	35.35	8.76	4	33.42	1-10aa	1	plasma membrane	Dispersed
BnaC03g53750D		chrC03	620	68.41	6.81	4	35.08	1-34aa	1	plasma membrane	WGD or Segmental
BnaC06g21420D		chrC06	284	30.77	5.7	2	29.96	1-21aa	0	plasma membrane	Dispersed
BnaC03g11220D		chrC03	569	62.84	6.44	3	38.57	1-22aa	1	plasma membrane	WGD or Segmental
BnaA03g08990D		chrA03	482	54.13	9.44	2	38.54	1-22aa	1	plasma membrane	WGD or Segmental
BnaA09g20020D		chrA09	673	73.86	7.63	1	33.76	1-23aa	1	plasma membrane	Dispersed
BnaC03g55310D		chrC03	604	66.08	9.04	3	38.49	1-23aa	1	plasma membrane	WGD or Segmental
BnaA09g40830D		chrA09	449	49.63	5.55	2	34.39	1-20aa	1	Plasma membrane/Chloroplast	WGD or Segmental
BnaC08g33330D		chrC08	453	49.89	5.58	2	33.55	1-24aa	1	plasma membrane	WGD or Segmental
BnaA10g12110D		chrA10	644	71.13	6.93	3	41.12	1-24aa	1	plasma membrane	WGD or Segmental
BnaAnng26070D		chrAnn_random	324	35.68	6.06	1	39.74	1-28aa	0	plasma membrane	Dispersed
BnaC08g02160D		chrC08	323	35.57	6.71	1	39.3	1-24aa	0	plasma membrane	Dispersed
BnaC04g14170D		chrC04	630	69.05	8.76	1	36.79	1-24aa	1	plasma membrane	WGD or Segmental
BnaA05g12700D		chrA05	623	67.96	8.53	1	34.46	1-24aa	1	plasma membrane	WGD or Segmental
BnaA05g06820D	II	chrA05	575	64.33	6.33	3	34.62	1-20aa	1	plasma membrane	WGD or Segmental
BnaC04g07660D		chrC04	673	75.37	7.72	1	35.94	1-20aa	1	plasma membrane	WGD or Segmental
BnaA03g17380D		chrA03	553	62.49	6.66	4	32.59	1-24aa	1	plasma membrane	WGD or Segmental
BnaA09g54750D		chrA09_random	659	73.65	7.27	3	41.68	1-19aa	1	plasma membrane	Dispersed
BnaC08g24800D		chrC08	408	45.2	5.89	3	41.26	1-19aa	1	plasma membrane	WGD or Segmental
BnaC02g28690D		chrC02	651	73.16	8.66	2	40.81	1-22aa	1	plasma membrane	WGD or Segmental
BnaA02g23230D		chrA02	590	66.28	8.92	3	41.12	1-19aa	1	plasma membrane	WGD or Segmental
BnaA02g36540D		chrA02_random	670	75.56	8.69	1	32.73	1-22aa	1	plasma membrane	WGD or Segmental
BnaC03g30950D		chrC03	602	68.1	7.7	2	38.04	1-22aa	1	Plasma membrane	WGD or Segmental
BnaA03g26190D		chrA03	661	74.85	8.3	2	40.11	1-22aa	1	Plasma membrane	WGD or Segmental
BnaC03g30940D		chrC03	573	64.31	6.69	5	37.28	1-20aa	1	Plasma membrane	WGD or Segmental
BnaA03g26180D		chrA03	697	77.96	5.66	3	40.03	0	2	Cytoplasmic	WGD or Segmental
BnaA04g27940D		chrA04_random	557	62.22	6.14	4	31.16	1-20aa	1	Plasma membrane	Dispersed
BnaCnng19180D		chrCnn_random	515	57.41	8.98	4	38.65	1-25aa	1	Plasma membrane	WGD or Segmental
BnaC02g27350D		chrC02	355	40.26	9.91	1	45.22	1-24aa	0	Plasma membrane	WGD or Segmental
BnaCnng19190D		chrCnn_random	571	63.74	5.57	3	36.75	1-24aa	1	Plasma membrane	WGD or Segmental
BnaCnng01420D		chrCnn_random	594	66.76	5.25	2	36.32	1-20aa	1	Plasma membrane	Dispersed
BnaA07g37820D		chrA07_random	418	45.86	5.26	3	42.11	1-20aa	1	plasma membrane	WGD or Segmental
BnaCnng35990D		chrCnn_random	418	45.82	5.26	3	43.44	1-20aa	1	Plasma membrane	Dispersed
BnaA04g03500D		chrA04	681	76	5.71	1	37.03	1-20aa	1	Plasma membrane	WGD or Segmental
BnaC04g25390D		chrC04	608	67.93	6.26	2	36.38	1-20aa	1	Plasma membrane	WGD or Segmental
BnaC06g31200D		chrC06	573	63.68	6.16	3	38.68	1-18aa	1	Plasma membrane	WGD or Segmental
BnaA07g28630D		chrA07	573	63.57	5.83	3	39.94	1-18aa	1	Plasma membrane	WGD or Segmental
BnaA08g13540D		chrA08	580	64.65	8.88	4	36.03	1-17aa	1	Plasma membrane	WGD or Segmental
BnaA04g27230D		chrA04_random	620	70.18	5.88	2	37.91	1-18aa	1	plasma membrane	Dispersed
BnaC06g17510D		chrC06	625	70.5	6.08	2	33.8	1-24aa	1	plasma membrane	WGD or Segmental
BnaA03g20400D		chrA03	640	72.57	6.69	2	39.92	1-24aa	1	Plasma membrane/Chloroplast	WGD or Segmental
BnaC04g49200D		chrC04	660	73.73	6.88	1	38.75	1-27aa	1	Chloroplast	WGD or Segmental
BnaA04g25350D		chrA04	660	73.81	6.75	1	37.53	1-27aa	1	Chloroplast/Cytoplasmic	WGD or Segmental
BnaC04g53070D		chrC04_random	606	68.38	5.89	3	36.87	1-26aa	1	Cytoplasmic	Dispersed
BnaA05g03480D		chrA05	597	67.21	6.28	2	33.57	0	1	Cytoplasmic	WGD or Segmental
BnaA09g56900D	III	chrA09_random	650	72.08	4.93	2	48.53	1-30aa	1	Plasma membrane	WGD or Segmental
BnaC08g38820D		chrC08	656	72.53	4.96	2	51.48	1-35aa	1	Plasma membrane	WGD or Segmental
BnaA08g13760D		chrA08	665	73.99	5.47	2	30.91	1-23aa	1	Chloroplast	WGD or Segmental
BnaC08g13010D		chrC08	666	73.95	5.46	2	31.68	1-23aa	1	Chloroplast	WGD or Segmental
BnaC09g22400D		chrC09	688	76.63	5.91	1	33.12	1-21aa	1	Plasma membrane	WGD or Segmental
BnaA09g20070D		chrA09	688	76.66	6.35	1	34.08	1-21aa	1	Plasma membrane	WGD or Segmental
BnaC01g39300D	IV	chrC01	715	79.18	6.98	1	40.66	1-50aa	1	Plasma membrane	WGD or Segmental
BnaA01g32250D		chrA01	715	79.14	6.41	1	39.24	1-50aa	1	Plasma membrane	WGD or Segmental
BnaA03g00300D		chrA03	652	72.28	6.34	2	46.7	1-25aa	1	Plasma membrane/Chloroplast	WGD or Segmental
BnaC03g00190D		chrC03	648	71.38	6.46	2	43.53	1-25aa	1	Plasma membrane	WGD or Segmental
BnaC03g13350D		chrC03	732	81.34	9.19	4	37.73	1-28aa	1	Plasma membrane	WGD or Segmental
BnaA03g10660D		chrA03	661	73.44	6.01	1	38.2	1-28aa	1	Plasma membrane	WGD or Segmental
BnaA03g00310D		chrA03	511	57	6.74	4	35.19	1-28aa	1	Plasma membrane	Tandem
BnaC03g00210D		chrC03	659	72.38	6.27	3	36.53	1-28aa	1	Plasma membrane	WGD or Segmental
BnaC07g50910D		chrC07_random	249	27.34	4.68	3	36.4	1-22aa	0	extracellular/ Plasma membrane	Dispersed
BnaCnng03990D		chrCnn_random	691	76.24	6.15	1	42.13	1-20aa	1	Plasma membrane	WGD or Segmental
BnaAnng00150D		chrAnn_random	696	76.42	5.92	1	39.48	1-25aa	1	Plasma membrane	WGD or Segmental
BnaC04g27370D	V	chrC04	743	80.6	7.98	6	36.69	1-23aa	3	Chloroplast	WGD or Segmental
BnaA04g04820D		chrA04	758	82.26	7.67	4	39.69	1-23aa	3	Chloroplast	WGD or Segmental
BnaA03g00760D		chrA03	686	73.54	5.79	2	41.89	1-31aa	1	Chloroplast	WGD or Segmental
BnaC03g01060D		chrC03	718	76.96	6.16	1	41.26	1-31aa	1	Plasma membrane/Chloroplast	WGD or Segmental
BnaC09g32380D		chrC09	630	69.79	6.3	3	38.7	1-24aa	1	Plasma membrane	WGD or Segmental
BnaA10g09930D		chrA10	709	78.9	6.85	4	38.28	1-25aa	1	Plasma membrane	WGD or Segmental
BnaA06g32360D		chrA06	678	75.04	5.87	1	37.4	1-23aa	1	Plasma membrane	WGD or Segmental
BnaC07g24050D		chrC07	680	75.53	5.94	1	39.33	1-25aa	1	Plasma membrane	WGD or Segmental
BnaA10g24210D		chrA10	658	73.22	6.9	2	35.2	1-26aa	1	Plasma membrane	WGD or Segmental
BnaA10g15630D		chrA10	613	68.36	8.89	2	34.46	1-19aa	1	Plasma membrane/Chloroplast	WGD or Segmental
BnaC02g00260D		chrA10	613	68.36	8.89	2	32.96	1-19aa	1	Plasma membrane	WGD or Segmental
BnaA03g03000D		chrA03	609	67.88	5.86	4	23.07	1-19aa	1	Plasma membrane/Chloroplast	WGD or Segmental
BnaC03g04380D		chrC03	594	65.74	5.52	5	21.51	1-42aa	1	Plasma membrane/Chloroplast	WGD or Segmental
BnaA06g24500D		chrA06	314	34.29	5.16	2	49.06	1-20 aa	1	Plasma membrane	WGD or Segmental
BnaAnng20840D		chrAnn_random	310	33.86	5.06	2	47.95	1-18 aa	1	Plasma membrane	Dispersed
BnaA02g10020D		chrA02	583	64.91	7.28	3	36.48	1-20aa	1	Plasma membrane	WGD or Segmental
BnaA05g11920D		chrA05	615	67.91	5.96	3	29.93	1-19aa	1	Plasma membrane	WGD or Segmental
BnaC08g17660D		chrC08	609	67.7	6.6	3	29.81	1-19aa	1	Plasma membrane	Dispersed
BnaA07g07630D		chrA07	459	51.34	9.42	2	40.98	1-22aa	1	Plasma membrane	Tandem
BnaA07g07620D		chrA07	479	52.74	6.21	4	39.3	1-22aa	1	Plasma membrane	WGD or Segmental
BnaA06g01170D	VI	chrA06	223	24.96	8.71	1	22.57	0	0	Vacuole /Mitochondrial	Tandem
BnaC06g06120D		chrC06	274	30.53	7.88	1	13.76	1-21aa	0	Extracellular	Tandem
BnaA06g01180D		chrA06	274	30.43	8.54	1	17.75	1-23aa	0	extracellular/ Plasma membrane	Tandem
BnaC06g06110D		chrC06	275	30.76	8.54	1	16.43	1-24aa	0	extracellular/ Plasma membrane	WGD or Segmental
BnaA06g01160D		chrA06	281	31.41	8.81	1	29.06	1-22aa	0	Extracellular	WGD or Segmental
BnaA09g47430D		chrA09	261	28.65	9.01	2	16.58	1-22aa	0	Extracellular	WGD or Segmental
BnaAnng23290D		chrAnn_random	272	29.81	5.71	1	26.88	1-19aa	0	Chloroplast	Dispersed
BnaC02g03180D		chrC02	271	29.43	5.8	1	24.22	1-19aa	0	Chloroplast	Dispersed
BnaA01g28810D		chrA01	276	30.31	9.12	1	20.61	1-19aa	0	Extracellular	WGD or Segmental
BnaC01g36130D		chrC01	276	30.29	9.25	1	19.98	1-19aa	0	Extracellular	WGD or Segmental
BnaCnng78710D		chrCnn_random	267	29.72	8.59	1	25.07	1-19aa	0	Extracellular	Dispersed
BnaA05g24230D		chrA05	276	30.64	8.91	1	23.97	1-19aa	0	Extracellular	WGD or Segmental
BnaA07g16270D	VII	chrA07	340	38.68	6.18	1	49.03	1-29aa	1	Plasma membrane	WGD or Segmental
BnaC06g15080D		chrC06	340	38.39	6.35	1	49.72	1-29aa	1	Plasma membrane	Proximal
BnaC06g15050D		chrC06	335	37.83	6.56	1	49.76	1-29aa	1	Plasma membrane	WGD or Segmental
BnaAnng14010D		chrAnn_random	360	39.27	9.99	1	36.38	1-22aa	1	Chloroplast	WGD or Segmental
BnaC02g03680D		chrC02	352	38.29	9.94	1	33.47	1-22aa	1	Chloroplast	WGD or Segmental
BnaA03g00480D		chrA03	354	38.4	9.64	1	36.37	1-18aa	1	Chloroplast	WGD or Segmental
BnaCnng24320D		chrCnn_random	243	27.16	4.78	1	41.57	0	0	Cytoplasmic/Nuclear	WGD or Segmental
BnaA05g29190D		chrA05	243	27.16	5.29	1	35.81	0	0	Cytoplasmic/Nuclear	WGD or Segmental
BnaCnng24240D		chrCnn_random	352	38.65	5.84	1	39.46	1-24aa	1	Plasma membrane/Chloroplast	WGD or Segmental
BnaA05g29280D		chrA05	353	38.63	5.16	1	46.25	1-23aa	1	Chloroplast	WGD or Segmental
BnaA03g30950D		chrA03	346	37.91	6.02	1	43.79	1-23aa	1	Plasma membrane	WGD or Segmental
BnaC03g36250D		chrC03	346	37.95	6.12	1	47.68	1-22aa	1	Plasma membrane/Chloroplast	WGD or Segmental
a MW, molecular weight; b pI, isoelectric point; c duplication type; proximal, gene could arise from small-scale transposition or tandem duplication and the insertion of some other genes; WGD, whole genome duplication; dispersed, gene could arise from transposition, such as “replicative transposition”, “non-replicative transposition”or “conservative transposition”.

## Sheet: S2
Table S2 Paralogous gene pairs of the BnLegLus in B. napus;
gene ID	gene ID	similarity %
BnaA06g24500D	BnaAnng20840D	95.238
BnaA02g06440D	BnaC09g35670D	86.02
BnaA02g06440D	BnaA10g13180D	85.714
BnaC09g35920D	BnaA10g13110D	95.522
BnaC09g35910D	BnaA10g13100D	97.463
BnaCnng24240D	BnaA05g29280D	86.479
BnaCnng24320D	BnaA05g29190D	93.305
BnaA01g28810D	BnaC01g36130D	97.473
BnaA01g28810D	BnaA05g24230D	87.365
BnaA01g28810D	BnaCnng78710D	87.266
BnaA07g37820D	BnaCnng35990D	98.807
BnaA07g37820D	BnaA04g03500D	85.124
BnaA04g27230D	BnaC06g17510D	87.722
BnaAnng14010D	BnaC02g03680D	90.859
BnaA09g56900D	BnaC08g38820D	93.445
BnaC01g36130D	BnaA01g28810D	97.473
BnaC01g36130D	BnaA05g24230D	88.448
BnaC01g36130D	BnaCnng78710D	87.64
BnaC01g39300D	BnaA01g32250D	96.648
BnaC04g49200D	BnaA04g25350D	96.218
BnaA06g01170D	BnaC06g06120D	97.321
BnaA06g01170D	BnaC06g06110D	89.238
BnaA06g01170D	BnaA06g01180D	88.789
BnaA06g01180D	BnaC06g06110D	94.526
BnaA06g01180D	BnaA06g01170D	88.789
BnaA01g32250D	BnaC01g39300D	96.648
BnaCnng35990D	BnaA07g37820D	98.807
BnaCnng03990D	BnaAnng00150D	87.85
BnaC06g06120D	BnaC06g06110D	85.455
BnaC06g06120D	BnaA06g01170D	97.321
BnaC06g06110D	BnaA06g01180D	94.526
BnaC06g06110D	BnaC06g06120D	85.455
BnaC06g06110D	BnaA06g01170D	89.238
BnaCnng78710D	BnaA05g24230D	98.502
BnaCnng78710D	BnaC01g36130D	87.64
BnaCnng78710D	BnaA01g28810D	87.266
BnaC09g32380D	BnaA10g09930D	91.969
BnaA04g25350D	BnaC04g49200D	96.218
BnaC04g27370D	BnaA04g04820D	88.153
BnaA06g19830D	BnaC03g53750D	95.035
BnaAnng20840D	BnaA06g24500D	95.238
BnaA10g13180D	BnaC09g35670D	95.866
BnaA10g13180D	BnaA02g06440D	85.832
BnaA10g13170D	BnaC09g35660D	93.355
BnaA10g13160D	BnaC09g35650D	86.885
BnaA10g13110D	BnaC09g35920D	95.522
BnaA10g13100D	BnaC09g35910D	97.463
BnaA10g13090D	BnaA10g13070D	85.033
BnaA10g13070D	BnaA10g13090D	85.033
BnaA05g11920D	BnaC08g17660D	91.1
BnaA03g00300D	BnaC03g00190D	96.177
BnaA03g00310D	BnaC03g00210D	97.211
BnaA03g00760D	BnaC03g01060D	94.019
BnaA09g40830D	BnaC08g33330D	94.714
BnaC06g31200D	BnaA07g28630D	96.085
BnaC04g53070D	BnaA05g03480D	86.667
BnaAnng23290D	BnaC02g03180D	94.872
BnaC03g13350D	BnaA03g10660D	96.646
BnaA07g28630D	BnaC06g31200D	95.122
BnaAnng26070D	BnaC08g02160D	93.711
BnaC04g14170D	BnaA05g12700D	95.032
BnaA07g07630D	BnaA07g07620D	92.12
BnaA07g07620D	BnaA07g07630D	92.12
BnaA06g32360D	BnaC07g24050D	98.238
BnaA08g13760D	BnaC08g13010D	95.665
BnaC02g03180D	BnaAnng23290D	94.872
BnaA05g29280D	BnaCnng24240D	86.479
BnaA05g29190D	BnaCnng24320D	93.305
BnaC09g22400D	BnaA09g20070D	97.823
BnaA05g12700D	BnaC04g14170D	95.032
BnaC02g03680D	BnaAnng14010D	92.244
BnaA09g20070D	BnaC09g22400D	97.823
BnaA10g09930D	BnaC09g32380D	91.969
BnaA07g16270D	BnaC06g15080D	91.496
BnaC08g13010D	BnaA08g13760D	95.217
BnaA05g24230D	BnaCnng78710D	98.502
BnaC06g17510D	BnaA04g27230D	87.722
BnaC08g24800D	BnaA09g54750D	96.928
BnaC08g24800D	BnaA09g54750D	98.276
BnaA03g30950D	BnaC03g36250D	90.202
BnaC04g25390D	BnaA04g03500D	95.41
BnaAnng00150D	BnaCnng03990D	85.571
BnaC06g15080D	BnaA07g16270D	91.496
BnaC03g36250D	BnaA03g30950D	90.202
BnaA04g03500D	BnaC04g25390D	95.41
BnaA04g04820D	BnaC04g27370D	88.917
BnaC08g33330D	BnaA09g40830D	94.714
BnaC03g53750D	BnaA06g19830D	94.915
BnaA03g03000D	BnaC03g04380D	96.05
BnaC09g35670D	BnaA10g13180D	95.866
BnaC09g35670D	BnaA02g06440D	85.997
BnaC09g35660D	BnaA10g13170D	93.355
BnaC09g35650D	BnaA10g13160D	86.885
BnaC09g35610D	BnaA10g13090D	95.707
BnaC03g00190D	BnaA03g00300D	96.177
BnaC03g00210D	BnaA03g00310D	97.211
BnaC03g01060D	BnaA03g00760D	94.019
BnaC08g38820D	BnaA09g56900D	93.902
BnaC07g24050D	BnaA06g32360D	98.238
BnaC03g04380D	BnaA03g03000D	96.05
BnaC03g11220D	BnaA03g08990D	92.703
BnaC03g11220D	BnaA03g08990D	92.857
BnaC03g11250D	BnaA03g09010D	93.307
BnaC08g02160D	BnaAnng26070D	93.711
BnaA03g10660D	BnaC03g13350D	96.646
BnaA03g08990D	BnaC03g11220D	92.703

## Sheet: S3
Table S3 Domain analysis of BnlegLus in B. napus;
gene ID	Subfamily	aa	domain 1	regison (aa)	domain 2	regison(aa)	domain 3	regison(aa)
BnaA10g13170D	I	300	lectin_legume_LecRK_Arcelin_ConA	25-258
BnaC09g35660D		299	Lectin_legB	24-269
BnaA10g13160D		304	Lectin_legB	24-274
BnaC09g35650D		282	Lectin_legB	24-252
BnaA10g13150D		372	Lectin_legB	24-241	PKc_like superfamily	249-296
BnaC03g11250D		587	Lectin_legB	26-275	Lectin_legB	319-537
BnaA03g09010D		454	Lectin_legB	37-280	PKc_like superfamily	356-436
BnaC09g35950D		331	lectin_legume_LecRK_Arcelin_ConA	79-280
BnaC09g35640D		941	Lectin_legB	38-281	PKc_like superfamily	356-576	Lectin_legB	692-901
BnaA02g06440D		614	Lectin_legB	25-275	PKc_like superfamily	351-559
BnaA10g13180D		628	Lectin_legB	24-274	PKc_like superfamily	350-558
BnaC09g35670D		628	Lectin_legB	24-274	PKc_like superfamily	350-558
BnaA06g18520D		697	Lectin_legB	26-276	STKc_IRAK	351-615
BnaA03g09020D		659	Lectin_legB	18-276	STKc_IRAK	342-605
BnaA02g06450D		645	Lectin_legB	23-273	PKc_like superfamily	349-594
BnaC09g35910D		669	Lectin_legB	23-273	STKc_IRAK	348-614
BnaA10g13100D		669	Lectin_legB	23-273	STKc_IRAK	348-614
BnaA10g13070D		669	Lectin_legB	23-273	PKc_like superfamily	348-614
BnaA10g13090D		603	Lectin_legB	1-211	PKc_like superfamily	286-552
BnaC09g35610D		398	Lectin_legB	1-211	PKc_like superfamily	286-393
BnaC09g35920D		667	Lectin_legB	28-276	PKc_like superfamily	348-615
BnaA10g13110D		666	Lectin_legB	25-273	PKc_like superfamily	345-613
BnaA06g18530D		687	Lectin_legB	49-294	STKc_IRAK	371-634
BnaA07g02650D		610	Lectin_legB	24-269	PKc_like superfamily	352-594
BnaA06g19830D		322	Lectin_legB	36-269
BnaC03g53750D		620	lectin_legume_LecRK_Arcelin_ConA	51-284	PKc_like superfamily	374-558
BnaC06g21420D		284	lectin_legume_LecRK_Arcelin_ConA	28-254
BnaC03g11220D		569	lectin_legume_LecRK_Arcelin_ConA	29-261	PKc_like superfamily	340-512
BnaA03g08990D		482	lectin_legume_LecRK_Arcelin_ConA	29-261	PKc_like superfamily	350-473
BnaA09g20020D		673	Lectin_legB	23-262	PKc_like superfamily	351-612
BnaC03g55310D		604	Lectin_legB	25-280	PKc_like superfamily	355-540
BnaA09g40830D		449	Lectin_legB	26-242	PKc_like superfamily	241-398
BnaC08g33330D		453	Lectin_legB	30-246	PKc_like superfamily	245-402
BnaA10g12110D		644	Lectin_legB	28-254	STKc_IRAK	333-596
BnaAnng26070D		324	Lectin_legB	32-279
BnaC08g02160D		323	Lectin_legB	28-275
BnaC04g14170D		630	Lectin_legB	27-276	PKc_like superfamily	361-616
BnaA05g12700D		623	lectin_legume_LecRK_Arcelin_ConA	28-266	PKc_like superfamily	360-615
BnaA05g06820D	II	575	Lectin_legB	23-249	PKc_like superfamily	336-518
BnaC04g07660D		673	Lectin_legB	23-275	STKc_IRAK	351-616
BnaA03g17380D		553	Lectin_legB	26-230	PKc_like superfamily	320-497
BnaA09g54750D		659	Lectin_legB	23-259	STKc_IRAK	335-601
BnaC08g24800D		408	Lectin_legB	23-259	PKc_like superfamily	269-353
BnaC02g28690D		651	Lectin_legB	24-270	STKc_IRAK	329-594
BnaA02g23230D		590	Lectin_legB	21-240	PKc_like superfamily	322-533
BnaA02g36540D		670	Lectin_legB	25-277	STKc_IRAK	361-626
BnaC03g30950D		602	Lectin_legB	24-277	PKc_like superfamily	316-553
BnaA03g26190D		661	Lectin_legB	24-263	STKc_IRAK	344-612
BnaC03g30940D		573	Lectin_legB	28-279	PKc_like superfamily	342-527
BnaA03g26180D		697	Lectin_legB	79-321	STKc_IRAK	382-650
BnaA04g27940D		557	Lectin_legB	23-262	PKc_like superfamily	328-508
BnaCnng19180D		515	Lectin_legB	29-256
BnaC02g27350D		355	Lectin_legB	28-279
BnaCnng19190D		571	lectin_legume_LecRK_Arcelin_ConA	29-238	PKc_like superfamily	349-523
BnaCnng01420D		594	Lectin_legB	24-278	PKc_like superfamily	342-547
BnaA07g37820D		418	lectin_legume_LecRK_Arcelin_ConA	25-252	PKc_like superfamily	300-350
BnaCnng35990D		418	lectin_legume_LecRK_Arcelin_ConA	25-252	PKc_like superfamily	281-351
BnaA04g03500D		681	lectin_legume_LecRK_Arcelin_ConA	25-261	STKc_IRAK	349-616
BnaC04g25390D		608	lectin_legume_LecRK_Arcelin_ConA	25-261	STKc_IRAK	348-602
BnaC06g31200D		573	lectin_legume_LecRK_Arcelin_ConA	24-227	PKc_like superfamily	317-522
BnaA07g28630D		573	lectin_legume_LecRK_Arcelin_ConA	24-227	PKc_like superfamily	317-522
BnaA08g13540D		580	lectin_legume_LecRK_Arcelin_ConA	23-226	PKc_like superfamily	292-533
BnaA04g27230D		620	lectin_legume_LecRK_Arcelin_ConA	12-220	STKc_IRAK	316-586
BnaC06g17510D		625	lectin_legume_LecRK_Arcelin_ConA	19-221	STKc_IRAK	317-586
BnaA03g20400D		640	lectin_legume_LecRK_Arcelin_ConA	13-230	STKc_IRAK	322-588
BnaC04g49200D		660	lectin_legume_LecRK_Arcelin_ConA	29-248	STKc_IRAK	341-609
BnaA04g25350D		660	lectin_legume_LecRK_Arcelin_ConA	29-248	STKc_IRAK	341-609
BnaC04g53070D		606	lectin_legume_LecRK_Arcelin_ConA	11-249	PKc_like superfamily	312-552
BnaA05g03480D		597	lectin_legume_LecRK_Arcelin_ConA	2-211	PKc_like superfamily	303-543
BnaA09g56900D	III	715	Lectin_legB	30-281	STKc_IRAK	360-623
BnaC08g38820D		715	Lectin_legB	35-287	STKc_IRAK	366-629
BnaA08g13760D		652	lectin_legume_LecRK_Arcelin_ConA	24-258	STKc_IRAK	334-600
BnaC08g13010D		648	lectin_legume_LecRK_Arcelin_ConA	24-259	STKc_IRAK	337-606
BnaC09g22400D		732	lectin_legume_LecRK_Arcelin_ConA	22-263	STKc_IRAK	358-624
BnaA09g20070D		661	lectin_legume_LecRK_Arcelin_ConA	22-258	STKc_IRAK	358-624
BnaC01g39300D	IV	511	Lectin_legB	55-318	STKc_IRAK	396-660
BnaA01g32250D		659	Lectin_legB	55-318	STKc_IRAK	396-660
BnaA03g00300D		249	Lectin_legB	28-288	STKc_IRAK	330-600
BnaC03g00190D		691	Lectin_legB	28-287	STKc_IRAK	329-599
BnaC03g13350D		696	lectin_legume_LecRK_Arcelin_ConA	32-272	STKc_IRAK	364-635	Ribosomal_S30	673-729
BnaA03g10660D		650	lectin_legume_LecRK_Arcelin_ConA	32-272	STKc_IRAK	364-635
BnaA03g00310D		656	Lectin_legB	29-277	PKc_like superfamily	317-502
BnaC03g00210D		665	Lectin_legB	29-277	PKc_like superfamily	371-604
BnaC07g50910D		666	lectin_legume_LecRK_Arcelin_ConA	36-237
BnaCnng03990D		688	lectin_legume_LecRK_Arcelin_ConA	32-273	STKc_IRAK	370-636
BnaAnng00150D		688	Lectin_legB	42-295	STKc_IRAK	373-638
BnaC04g27370D	V	743	lectin_legume_LecRK_Arcelin_ConA	22-258	STKc_IRAK	329-598	S1FA	678-743
BnaA04g04820D		758	lectin_legume_LecRK_Arcelin_ConA	22-258	STKc_IRAK	344-613	S1FA	693-758
BnaA03g00760D		686	lectin_legume_LecRK_Arcelin_ConA	52-258	STKc_IRAK	351-622
BnaC03g01060D		718	lectin_legume_LecRK_Arcelin_ConA	52-261	STKc_IRAK	383-654
BnaC09g32380D		630	lectin_legume_LecRK_Arcelin_ConA	27-258	STKc_IRAK	349-619
BnaA10g09930D		709	lectin_legume_LecRK_Arcelin_ConA	28-259	STKc_IRAK	328-598
BnaA06g32360D		678	lectin_legume_LecRK_Arcelin_ConA	26-259	PKc_like superfamily	360-632
BnaC07g24050D		680	lectin_legume_LecRK_Arcelin_ConA	28-261	PKc_like superfamily	362-634
BnaA10g24210D		658	lectin_legume_LecRK_Arcelin_ConA	27-257	STKc_IRAK	336-614
BnaA10g15630D		613	lectin_legume_LecRK_Arcelin_ConA	20-215	STKc_IRAK	299-567
BnaC02g00260D		613	lectin_legume_LecRK_Arcelin_ConA	20-215	STKc_IRAK	299-567
BnaA03g03000D		609	lectin_legume_LecRK_Arcelin_ConA	20-254	STKc_IRAK	318-551
BnaC03g04380D		594	lectin_legume_LecRK_Arcelin_ConA	43-277	PKc_like superfamily	341-536
BnaA06g24500D		314	lectin_legume_LecRK_Arcelin_ConA	21-243
BnaAnng20840D		310	lectin_legume_LecRK_Arcelin_ConA	19-246
BnaA02g10020D		583	lectin_legume_LecRK_Arcelin_ConA	21-256	PKc_like superfamily	338-541
BnaA05g11920D		615	lectin_legume_LecRK_Arcelin_ConA	20-252	STKc_IRAK	322-574
BnaC08g17660D		609	lectin_legume_LecRK_Arcelin_ConA	20-251	STKc_IRAK	319-571
BnaA07g07630D		459	lectin_legume_LecRK_Arcelin_ConA	23-254	STYKc superfamily	338-396
BnaA07g07620D		479	lectin_legume_LecRK_Arcelin_ConA	23-230	PKc_like superfamily	339-435
BnaA06g01170D	VI	223	lectin_legume_LecRK_Arcelin_ConA	2-211
BnaC06g06120D		274	lectin_legume_LecRK_Arcelin_ConA	24-272
BnaA06g01180D		274	lectin_legume_LecRK_Arcelin_ConA	28-272
BnaC06g06110D		275	lectin_legume_LecRK_Arcelin_ConA	27-273
BnaA06g01160D		281	Lectin_legB	23-277
BnaA09g47430D		261	Lectin_legB	22-259
BnaAnng23290D		272	lectin_legume_LecRK_Arcelin_ConA	21-271
BnaC02g03180D		271	lectin_legume_LecRK_Arcelin_ConA	21-270
BnaA01g28810D		276	lectin_legume_LecRK_Arcelin_ConA	20-270
BnaC01g36130D		276	lectin_legume_LecRK_Arcelin_ConA	20-270
BnaCnng78710D		267	lectin_legume_LecRK_Arcelin_ConA	20-267
BnaA05g24230D		276	lectin_legume_LecRK_Arcelin_ConA	20-270
BnaA07g16270D	VII	340	lectin_L-type superfamily	32-280
BnaC06g15080D		340	lectin_L-type superfamily	32-238
BnaC06g15050D		335	lectin_L-type superfamily	32-240
BnaAnng14010D		360	Lectin_legB	35-277
BnaC02g03680D		352	lectin_L-type superfamily	36-271
BnaA03g00480D		354	lectin_legume_LecRK_Arcelin_ConA	24-253
BnaCnng24320D		243	lectin_L-type superfamily	6-233
BnaA05g29190D		243	lectin_L-type superfamily	13-224
BnaCnng24240D		352	lectin_L-type superfamily	28-261
BnaA05g29280D		353	lectin_L-type superfamily	29-270
BnaA03g30950D		346	lectin_L-type superfamily	30-251
BnaC03g36250D		346	lectin_L-type superfamily	296-250
Description of motif detected in the BnlegBs proteins (used in Figure 3).
motif No.	Consensus sequence of motif				Description
motif 1	YLHEEWEQVVIHRDIKASNVLLDAEFNGRLGDFGLARLYDH				113-149 pkinase
motif 2	YCRRKGELLLVYEYMPNGSLD				70-89 protein kinase domian
motif 3	TDVYAFGVFLLEVVCGRRPIE				186-206 protein kinase domian
motif 4	EMFVGFSAATGSLVSSHYILG				210-230 legume lectin domian
motif 5	QGMKEFVAEIVSIGRLRHRNL				no match
motif 6	AVELDTIKNPEFNDIBDNHVG				118-137 legume lectin domian
motif 7	SGDPIQVWVDYDGTTLNVSVT				160-180 legume lectin domain
motif 8	CSHPDPEARPSMRQVVQYLNG				no match
motif 9	NTTSQSTGHAFYKKPIRFKDS				36-54 legume lectin domain
motif 10	QTTAVVGTIGYMAPELTRTGR				154-170 pkniase

## Sheet: S4
Table S4 The potential cis-regulatory elements in the 2kb upstream coding region of BnlegLus
		abscisic acid responsiveness	MeJA-responsiveness	ethylene response element	gibberellin-responsive	salicylic acid responsiveness	auxin responsiveness
gene ID	Subfamily	ABRE(ABRE2/3a/4)	CGTCA/TGACG-motif	ERE	p-box /TATC-box/GARE-motif	TCA-element	TGA-element/AuxRR-core	DRE core/ DRE1	LTR	MBS	TC-rich	WUN-motif
BnaA10g13170D	I	6	6	2	1	0	0	0	5	3	0	1
BnaC09g35660D		2	2	1	2	0	0	0	0	2	0	1
BnaA10g13160D		3	0	2	1	2	0	0	4	0	0	1
BnaC09g35650D		5	4	0	1	0	0	0	2	1	0	0
BnaA10g13150D		4	2	2	2	0	0	0	0	0	0	0
BnaC03g11250D		1	6	0	0	1	0	0	1	0	0	1
BnaA03g09010D		1	0	2	1	2	0	1	1	0	1	0
BnaC09g35950D		0	4	0	1	1	1	1	0	2	1	0
BnaC09g35640D		4	0	1	0	1	0	0	8	0	2	0
BnaA02g06440D		1	2	0	0	0	0	0	1	0	0	0
BnaA10g13180D		3	6	0	0	0	0	1	0	1	0	0
BnaC09g35670D		5	2	0	1	0	1	1	0	0	0	0
BnaA06g18520D		2	0	0	0	0	1	0	0	3	2	0
BnaA03g09020D		3	4	1	1	0	1	0	1	1	0	1
BnaA02g06450D		0	2	0	0	1	0	0	1	0	0	0
BnaC09g35910D		2	2	4	0	0	1	0	1	0	1	0
BnaA10g13100D		1	2	1	1	1	0	0	1	1	2	1
BnaA10g13070D		1	6	2	3	0	2	0	2	1	0	1
BnaA10g13090D		3	4	0	2	1	0	0	0	1	0	0
BnaC09g35610D		5	6	0	1	0	2	0	0	1	0	0
BnaC09g35920D		0	4	1	2	0	0	0	3	1	0	1
BnaA10g13110D		0	4	1	2	0	0	0	2	2	1	1
BnaA06g18530D		0	0	1	0	1	0	0	0	0	0	0
BnaA07g02650D		1	0	0	0	0	2	0	1	1	0	3
BnaA06g19830D		0	2	1	1	0	1	0	2	0	1	1
BnaC03g53750D		0	4	0	1	0	0	1	2	0	2	1
BnaC06g21420D		6	4	2	1	0	0	0	6	0	0	0
BnaC03g11220D		3	2	0	1	4	0	1	0	1	0	0
BnaA03g08990D		3	2	1	0	1	1	1	0	0	0	0
BnaA09g20020D		1	4	0	0	0	0	1	2	2	0	1
BnaC03g55310D		1	0	5	0	0	1	0	2	1	0	2
BnaA09g40830D		2	4	0	0	0	1	0	0	1	0	0
BnaC08g33330D		0	0	3	2	1	0	1	1	1	1	1
BnaA10g12110D		4	0	0	1	2	0	1	0	0	1	1
BnaAnng26070D		6	4	1	0	0	0	0	1	0	0	0
BnaC08g02160D		3	2	6	0	0	0	0	2	0	0	0
BnaC04g14170D		0	6	1	0	2	2	0	1	1	1	1
BnaA05g12700D		0	6	1	0	2	1	0	0	1	1	1
BnaA05g06820D	II	4	2	3	0	0	1	1	0	1	1	2
BnaC04g07660D		1	0	0	0	1	0	1	1	1	1	1
BnaA03g17380D		3	0	4	1	0	1	0	1	0	2	1
BnaA09g54750D		0	2	3	0	1	0	0	0	0	4	0
BnaC08g24800D		2	2	3	0	1	0	0	0	1	3	0
BnaC02g28690D		4	0	1	0	0	2	0	0	0	0	1
BnaA02g23230D		2	6	3	1	0	2	0	1	0	0	0
BnaA02g36540D		0	6	3	1	1	0	0	0	0	0	1
BnaC03g30950D		4	2	3	0	0	1	0	1	0	0	0
BnaA03g26190D		5	2	0	0	0	0	2	3	0	0	0
BnaC03g30940D		3	2	3	1	1	1	0	1	3	0	0
BnaA03g26180D		4	4	0	0	1	0	0	0	0	0	0
BnaA04g27940D		0	2	0	0	0	0	0	0	0	0	2
BnaCnng19180D		1	0	0	0	0	0	0	0	0	0	0
BnaC02g27350D		4	6	0	1	1	0	0	0	0	0	0
BnaCnng19190D		0	6	0	0	1	0	0	0	1	2	0
BnaCnng01420D		3	0	3	0	1	0	1	1	0	2	0
BnaA07g37820D		5	2	0	2	0	2	0	0	0	0	0
BnaCnng35990D		2	8	0	1	0	2	0	1	0	0	0
BnaA04g03500D		0	0	3	0	1	0	0	1	1	0	0
BnaC04g25390D		0	2	1	1	1	0	0	1	0	0	0
BnaC06g31200D		7	2	3	0	0	1	0	0	0	0	0
BnaA07g28630D		6	2	1	0	0	1	0	0	0	0	0
BnaA08g13540D		1	2	0	0	1	2	1	1	1	0	0
BnaA04g27230D		6	4	1	1	0	2	0	0	1	0	0
BnaC06g17510D		4	6	5	0	0	0	0	1	0	0	0
BnaA03g20400D		2	4	1	1	0	1	1	0	0	1	0
BnaC04g49200D		7	4	0	1	0	1	0	1	0	1	0
BnaA04g25350D		0	4	0	0	1	1	0	1	0	0	0
BnaC04g53070D		0	0	4	0	1	0	0	0	2	0	0
BnaA05g03480D		0	6	3	0	1	1	0	0	2	0	0
BnaA09g56900D	III	5	4	1	1	0	1	2	0	0	0	0
BnaC08g38820D		4	2	2	0	1	2	1	1	1	0	0
BnaA08g13760D		6	4	1	0	0	0	0	0	2	4	0
BnaC08g13010D		8	4	3	0	0	0	0	0	4	0	1
BnaC09g22400D		0	2	4	0	0	0	0	1	2	0	1
BnaA09g20070D		0	4	2	0	0	3	0	0	1	0	4
BnaC01g39300D	IV	0	0	1	0	0	0	0	3	1	0	0
BnaA01g32250D		0	2	0	0	1	0	0	1	0	0	0
BnaA03g00300D		0	2	0	0	2	2	0	1	1	2	2
BnaC03g00190D		2	0	0	0	1	2	0	1	0	2	1
BnaC03g13350D		4	8	1	1	0	1	2	0	0	1	1
BnaA03g10660D		3	6	1	0	0	0	2	0	0	0	1
BnaA03g00310D		0	2	0	3	0	1	3	2	0	0	0
BnaC03g00210D		0	0	0	0	0	0	0	0	0	1	0
BnaC07g50910D		1	8	2	3	0	3	0	0	1	1	0
BnaCnng03990D		4	2	0	0	0	0	0	0	0	0	0
BnaAnng00150D		9	8	2	2	1	0	0	0	0	1	1
BnaC04g27370D	V	9	0	4	0	0	2	0	0	1	0	0
BnaA04g04820D		6	0	3	0	0	4	0	0	0	0	1
BnaA03g00760D		5	2	0	0	0	0	0	1	0	1	1
BnaC03g01060D		5	2	0	1	0	0	0	0	1	0	0
BnaC09g32380D		9	4	0	0	0	2	1	1	0	1	2
BnaA10g09930D		2	2	3	0	0	2	1	0	0	0	1
BnaA06g32360D		6	6	0	1	1	0	0	0	1	0	0
BnaC07g24050D		4	4	0	1	1	0	0	0	1	1	0
BnaA10g24210D		12	6	3	1	0	1	0	0	0	0	1
BnaA10g15630D		0	4	2	0	1	1	0	1	3	3	0
BnaC02g00260D		8	4	0	0	0	1	0	0	1	2	0
BnaA03g03000D		8	4	0	3	0	3	0	1	0	0	1
BnaC03g04380D		7	4	0	3	1	1	0	0	0	0	0
BnaA06g24500D		0	4	1	1	0	0	0	0	0	0	0
BnaAnng20840D		4	0	0	1	1	0	0	0	1	1	2
BnaA02g10020D		1	2	6	1	0	1	0	2	1	2	1
BnaA05g11920D		7	6	0	0	0	0	0	0	0	0	1
BnaC08g17660D		0	2	3	0	1	0	1	0	0	0	0
BnaA07g07630D		4	4	1	0	0	1	0	1	1	0	0
BnaA07g07620D		4	4	1	1	0	1	0	2	1	0	0
BnaA06g01170D	VI	1	2	5	1	1	0	0	0	0	0	1
BnaC06g06120D		1	8	1	1	0	1	0	1	1	0	0
BnaA06g01180D		2	0	8	0	2	2	0	0	1	0	1
BnaC06g06110D		3	4	4	0	2	0	0	0	0	0	1
BnaA06g01160D		2	0	3	0	0	3	0	0	1	0	1
BnaA09g47430D		2	2	1	2	1	1	0	2	1	1	0
BnaAnng23290D		5	6	1	0	1	2	1	3	0	1	1
BnaC02g03180D		2	12	0	1	0	1	4	1	0	1	1
BnaA01g28810D		1	2	1	1	0	0	1	0	0	0	2
BnaC01g36130D		0	4	0	1	1	0	0	0	0	0	4
BnaCnng78710D		8	6	1	0	0	1	0	0	0	0	0
BnaA05g24230D		4	2	1	1	1	0	0	0	0	0	1
BnaA07g16270D	VII	0	2	1	1	0	1	0	0	0	1	3
BnaC06g15080D		0	4	0	1	0	0	0	0	0	1	2
BnaC06g15050D		3	4	1	0	0	1	0	1	0	1	0
BnaAnng14010D		5	0	1	1	1	1	1	0	1	1	1
BnaC02g03680D		5	0	1	1	1	2	1	0	3	1	1
BnaA03g00480D		2	2	3	1	2	0	0	0	0	0	3
BnaCnng24320D		3	0	0	0	1	1	1	0	1	0	1
BnaA05g29190D		3	0	0	1	0	1	1	0	0	1	1
BnaCnng24240D		0	2	1	0	1	0	0	0	1	0	0
BnaA05g29280D		1	2	3	1	1	1	0	1	0	1	3
BnaA03g30950D		3	2	0	1	0	2	1	1	0	0	1
BnaC03g36250D		4	0	2	2	0	1	0	7	0	1	3

## Sheet: S5
Table S5 KEGG and GO analysis of predicted BnlegLu interaction proteins
Bnapus.BnlegBS.verified.At.PPI.gene.interaction.Bna.kegg.
ID	Description	GeneRatio	BgRatio	pvalue	p.adjust	qvalue	geneID	Count
ko00194	Photosynthesis proteins	195/5428	319/33115	3.22989e-73	3.87587e-71	2.71991e-71	BnaA01g04740D/BnaA01g08150D/BnaA01g11190D/BnaA01g19750D/BnaA01g22670D/BnaA01g23160D/BnaA01g28200D/BnaA02g13320D/BnaA02g21070D/BnaA02g23660D/BnaA02g34030D/BnaA02g34760D/BnaA02g34830D/BnaA03g24090D/BnaA03g24350D/BnaA03g25540D/BnaA03g25710D/BnaA03g37990D/BnaA03g53620D/BnaA03g60230D/BnaA04g00660D/BnaA04g03690D/BnaA04g07250D/BnaA04g08540D/BnaA04g17660D/BnaA05g11810D/BnaA05g11890D/BnaA05g13640D/BnaA05g…	195
ko00195	Photosynthesis	156/5428	240/33115	3.60555e-64	2.16333e-62	1.51813e-62	BnaA01g04740D/BnaA01g08150D/BnaA01g11190D/BnaA01g19750D/BnaA01g23160D/BnaA01g28200D/BnaA02g13320D/BnaA02g21070D/BnaA02g23660D/BnaA02g34030D/BnaA02g34760D/BnaA02g34830D/BnaA03g24090D/BnaA03g25540D/BnaA03g25710D/BnaA03g53620D/BnaA04g03690D/BnaA04g07250D/BnaA04g17660D/BnaA05g11810D/BnaA05g11890D/BnaA05g13640D/BnaA05g23550D/BnaA06g00210D/BnaA06g01680D/BnaA06g04820D/BnaA06g06760D/BnaA06g08980D/BnaA06g…	156
ko00710	Carbon fixation in photosynthetic organisms	130/5428	292/33115	8.10835e-30	3.24334e-28	2.27603e-28	BnaA01g15640D/BnaA02g00100D/BnaA02g07730D/BnaA02g12800D/BnaA02g12810D/BnaA02g12840D/BnaA02g27140D/BnaA02g28150D/BnaA02g35010D/BnaA03g03440D/BnaA03g09800D/BnaA03g28480D/BnaA03g40170D/BnaA04g03360D/BnaA04g03580D/BnaA04g03590D/BnaA04g04350D/BnaA04g05120D/BnaA04g08570D/BnaA04g08640D/BnaA04g12000D/BnaA04g12130D/BnaA04g24600D/BnaA04g27920D/BnaA05g16480D/BnaA05g34260D/BnaA06g07790D/BnaA06g08510D/BnaA06g…	130
ko04933	AGE-RAGE signaling pathway in diabetic complications	61/5428	85/33115	1.27775e-29	3.83326e-28	2.69001e-28	BnaA01g01610D/BnaA01g07950D/BnaA01g19510D/BnaA02g07530D/BnaA02g07560D/BnaA02g33600D/BnaA03g18880D/BnaA03g41290D/BnaA04g06750D/BnaA04g22580D/BnaA05g05520D/BnaA05g29670D/BnaA05g34500D/BnaA06g17100D/BnaA06g22330D/BnaA06g25560D/BnaA06g40820D/BnaA06g40830D/BnaA06g39080D/BnaA07g03030D/BnaA09g09330D/BnaA09g31890D/BnaA09g35480D/BnaA10g29490D/BnaA10g29500D/BnaA10g29510D/BnaAnng36640D/BnaAnng17370D/BnaAnng…	61
ko00480	Glutathione metabolism	115/5428	355/33115	6.97881e-14	1.62447e-12	1.13998e-12	BnaA01g05630D/BnaA01g05660D/BnaA02g20640D/BnaA02g35760D/BnaA02g35770D/BnaA03g14150D/BnaA03g23840D/BnaA03g26130D/BnaA03g26140D/BnaA04g28600D/BnaA05g00270D/BnaA05g32420D/BnaA06g06160D/BnaA06g11500D/BnaA06g11510D/BnaA06g21920D/BnaA06g40450D/BnaA06g40460D/BnaA07g08970D/BnaA07g09120D/BnaA07g09580D/BnaA07g09610D/BnaA07g20580D/BnaA07g20600D/BnaA07g20610D/BnaA07g24020D/BnaA07g28450D/BnaA07g28460D/BnaA07g…	115
ko00565	Ether lipid metabolism	47/5428	95/33115	8.12237e-14	1.62447e-12	1.13998e-12	BnaA01g28530D/BnaA01g28540D/BnaA02g09480D/BnaA02g27960D/BnaA02g32010D/BnaA03g24870D/BnaA03g24880D/BnaA03g36540D/BnaA05g23110D/BnaA05g23740D/BnaA05g35700D/BnaA06g00490D/BnaA06g27660D/BnaA07g20190D/BnaA07g35160D/BnaA08g04540D/BnaA09g21320D/BnaA10g00160D/BnaAnng34490D/BnaAnng02760D/BnaAnng13600D/BnaAnng18990D/BnaAnng08250D/BnaC01g35830D/BnaC02g40590D/BnaC03g39270D/BnaC03g62540D/BnaC03g66150D/BnaC03g…	47
ko00562	Inositol phosphate metabolism	86/5428	241/33115	2.59072e-13	4.44123e-12	3.11665e-12	BnaA01g05350D/BnaA01g26130D/BnaA01g31580D/BnaA01g34710D/BnaA02g07530D/BnaA02g07560D/BnaA02g34000D/BnaA02g34040D/BnaA03g18880D/BnaA03g40730D/BnaA03g47910D/BnaA04g03580D/BnaA04g03590D/BnaA04g06750D/BnaA04g09220D/BnaA04g12000D/BnaA04g22580D/BnaA05g05520D/BnaA05g20640D/BnaA05g29670D/BnaA06g17100D/BnaA06g23140D/BnaA06g23220D/BnaA06g40820D/BnaA06g40830D/BnaA06g39080D/BnaA07g00980D/BnaA07g14680D/BnaA07g…	86
ko00196	Photosynthesis - antenna proteins	39/5428	75/33115	1.36585e-12	2.04877e-11	1.43773e-11	BnaA01g22670D/BnaA03g24350D/BnaA03g37990D/BnaA03g60230D/BnaA04g00660D/BnaA04g08540D/BnaA05g29390D/BnaA06g10520D/BnaA07g16530D/BnaA08g04190D/BnaA08g22200D/BnaA08g23760D/BnaA09g10880D/BnaA09g13710D/BnaA09g22540D/BnaA09g34720D/BnaA09g56570D/BnaAnng00160D/BnaC01g29520D/BnaC02g40680D/BnaC02g46810D/BnaC03g28960D/BnaC03g44110D/BnaC03g44310D/BnaC05g12070D/BnaC05g18310D/BnaC06g15470D/BnaC07g15570D/BnaC08g…	39
ko04145	Phagosome	112/5428	370/33115	1.91797e-11	2.5573e-10	1.79459e-10	BnaA01g01610D/BnaA01g07950D/BnaA01g19510D/BnaA01g26470D/BnaA02g04460D/BnaA02g04470D/BnaA02g22660D/BnaA02g31320D/BnaA02g33600D/BnaA03g07730D/BnaA03g07740D/BnaA03g08900D/BnaA03g20980D/BnaA03g34970D/BnaA03g41290D/BnaA04g26040D/BnaA04g28540D/BnaA05g04540D/BnaA05g12490D/BnaA05g16010D/BnaA05g21300D/BnaA05g34500D/BnaA06g07880D/BnaA06g16430D/BnaA06g17780D/BnaA06g20530D/BnaA06g22200D/BnaA06g22330D/BnaA06g…	112
ko04031	GTP-binding proteins	110/5428	380/33115	5.40134e-10	6.48161e-09	4.5485e-09	BnaA01g01610D/BnaA01g07950D/BnaA01g09620D/BnaA01g17930D/BnaA01g19510D/BnaA01g24930D/BnaA01g26470D/BnaA01g29020D/BnaA01g30820D/BnaA02g14900D/BnaA02g33600D/BnaA03g32140D/BnaA03g33700D/BnaA03g34970D/BnaA03g36390D/BnaA03g41290D/BnaA03g54420D/BnaA03g58410D/BnaA05g19550D/BnaA05g21300D/BnaA05g26830D/BnaA05g34500D/BnaA06g11380D/BnaA06g22330D/BnaA06g25560D/BnaA06g30490D/BnaA07g03030D/BnaA07g08460D/BnaA07g…	110
ko00630	Glyoxylate and dicarboxylate metabolism	96/5428	326/33115	2.50495e-09	2.73267e-08	1.91766e-08	BnaA01g00170D/BnaA01g00380D/BnaA01g00390D/BnaA01g09100D/BnaA01g29410D/BnaA01g29420D/BnaA02g00100D/BnaA02g12800D/BnaA02g12810D/BnaA02g12840D/BnaA03g33370D/BnaA03g33380D/BnaA03g58240D/BnaA04g07760D/BnaA04g08160D/BnaA04g08570D/BnaA04g08640D/BnaA04g12320D/BnaA04g12330D/BnaA04g27920D/BnaA05g18150D/BnaA05g25050D/BnaA05g25060D/BnaA05g34950D/BnaA06g04090D/BnaA07g10010D/BnaA07g10020D/BnaA07g14420D/BnaA07g…	96
ko00199	Cytochrome P450	115/5428	415/33115	3.6704e-09	3.6704e-08	2.57572e-08	BnaA01g00600D/BnaA01g34610D/BnaA02g07380D/BnaA02g08270D/BnaA02g12860D/BnaA02g15580D/BnaA02g27830D/BnaA02g27880D/BnaA02g27890D/BnaA02g32380D/BnaA03g10380D/BnaA03g14120D/BnaA03g35180D/BnaA03g53940D/BnaA04g06630D/BnaA04g20200D/BnaA04g20210D/BnaA04g24160D/BnaA04g26270D/BnaA05g00940D/BnaA05g00950D/BnaA05g09340D/BnaA05g12840D/BnaA05g20890D/BnaA06g11000D/BnaA06g11010D/BnaA06g32050D/BnaA06g32060D/BnaA06g…	115
ko00591	Linoleic acid metabolism	24/5428	44/33115	7.96944e-09	7.3564e-08	5.16239e-08	BnaA02g11430D/BnaA02g16020D/BnaA07g19600D/BnaA07g24860D/BnaA07g24870D/BnaA07g24880D/BnaA07g38540D/BnaA07g38550D/BnaA08g23120D/BnaA09g45010D/BnaAnng34320D/BnaC02g15950D/BnaC02g21440D/BnaC06g18870D/BnaC06g26190D/BnaC08g37760D/BnaC08g48320D/BnaCnng70030D/BnaCnng70040D/BnaCnng78230D/BnaCnng38620D/BnaCnng38630D/BnaCnng38640D/BnaCnng67400D	24
ko04030	G protein-coupled receptors	27/5428	57/33115	4.95748e-08	4.24927e-07	2.98195e-07	BnaA01g22680D/BnaA03g18420D/BnaA03g18430D/BnaA03g18460D/BnaA03g18470D/BnaA03g60240D/BnaA04g22400D/BnaA04g25560D/BnaA06g06970D/BnaA08g25340D/BnaA09g13700D/BnaA09g47670D/BnaA09g47890D/BnaAnng39980D/BnaC01g29530D/BnaC03g21930D/BnaC03g21940D/BnaC03g21950D/BnaC04g49460D/BnaC05g08620D/BnaC08g14820D/BnaC08g14830D/BnaC08g42240D/BnaC08g49800D/BnaCnng31840D/BnaCnng75900D/BnaCnng04240D	27
ko00430	Taurine and hypotaurine metabolism	33/5428	80/33115	1.11552e-07	8.92416e-07	6.26257e-07	BnaA01g05630D/BnaA01g05660D/BnaA02g03530D/BnaA02g26140D/BnaA03g06510D/BnaA03g06520D/BnaA03g06540D/BnaA03g06580D/BnaA06g40450D/BnaA06g40460D/BnaA08g16390D/BnaA09g02940D/BnaA09g18890D/BnaAnng27540D/BnaC01g00520D/BnaC01g00530D/BnaC01g00540D/BnaC02g07250D/BnaC02g34260D/BnaC03g08350D/BnaC03g08420D/BnaC03g76200D/BnaC03g76380D/BnaC07g46990D/BnaC07g47000D/BnaC07g47010D/BnaC07g47020D/BnaC09g02360D/BnaC09g…	33
ko04040	Ion channels	63/5428	204/33115	2.01201e-07	1.50901e-06	1.05895e-06	BnaA01g22170D/BnaA01g27850D/BnaA01g27860D/BnaA02g00890D/BnaA02g30120D/BnaA02g30130D/BnaA02g30150D/BnaA02g30160D/BnaA02g30170D/BnaA03g26780D/BnaA03g34680D/BnaA04g16910D/BnaA04g16920D/BnaA04g16940D/BnaA04g16950D/BnaA05g01380D/BnaA05g13030D/BnaA05g22550D/BnaA05g22560D/BnaA05g22570D/BnaA06g30230D/BnaA09g02950D/BnaA09g02980D/BnaA09g02990D/BnaA09g03000D/BnaA09g17970D/BnaA09g32030D/BnaAnng35320D/BnaAnng…	63
ko00906	Carotenoid biosynthesis	41/5428	115/33115	4.21426e-07	2.97477e-06	2.08756e-06	BnaA01g09900D/BnaA01g26060D/BnaA02g03450D/BnaA02g36880D/BnaA03g06450D/BnaA03g10470D/BnaA03g35180D/BnaA04g06150D/BnaA05g20890D/BnaA07g05750D/BnaA07g12170D/BnaA08g09110D/BnaA08g17160D/BnaA08g17170D/BnaA09g07610D/BnaA09g51010D/BnaA10g11050D/BnaA10g17430D/BnaAnng25740D/BnaAnng25750D/BnaC01g11550D/BnaC01g27230D/BnaC01g43840D/BnaC02g07100D/BnaC02g07120D/BnaC03g08260D/BnaC03g13170D/BnaC03g76050D/BnaC04g…	41
ko00010	Glycolysis / Gluconeogenesis	116/5428	470/33115	2.34596e-06	1.56397e-05	1.09752e-05	BnaA01g02880D/BnaA01g11910D/BnaA01g15080D/BnaA01g15090D/BnaA01g15420D/BnaA01g15640D/BnaA01g17800D/BnaA02g24710D/BnaA02g27140D/BnaA03g10910D/BnaA03g28480D/BnaA03g43000D/BnaA03g52820D/BnaA04g03580D/BnaA04g03590D/BnaA04g04350D/BnaA04g05120D/BnaA04g12000D/BnaA04g12130D/BnaA04g12320D/BnaA04g12330D/BnaA04g14220D/BnaA05g18630D/BnaA06g04090D/BnaA06g08510D/BnaA06g22820D/BnaA06g37230D/BnaA07g10480D/BnaA07g…	116
ko00860	Porphyrin and chlorophyll metabolism	47/5428	156/33115	1.38035e-05	8.718e-05	6.11789e-05	BnaA01g00780D/BnaA01g19280D/BnaA01g20360D/BnaA02g18330D/BnaA03g02420D/BnaA03g04440D/BnaA04g02830D/BnaA04g22270D/BnaA06g07920D/BnaA06g13830D/BnaA07g17040D/BnaA07g31590D/BnaA08g27540D/BnaA09g32370D/BnaA09g57180D/BnaA10g02050D/BnaA10g08760D/BnaA10g23080D/BnaAnng19090D/BnaAnng03490D/BnaAnng06210D/BnaC01g01800D/BnaC01g23240D/BnaC01g24000D/BnaC01g25600D/BnaC02g01240D/BnaC02g15380D/BnaC02g22900D/BnaC02g…	47
ko00601	Glycosphingolipid biosynthesis - lacto and neolacto series	10/5428	15/33115	1.87071e-05	0.000112243	7.87668e-05	BnaA05g29310D/BnaA09g13920D/BnaA10g27620D/BnaAnng04350D/BnaC01g39240D/BnaCnng24210D/BnaCnng03910D/BnaCnng55220D/BnaCnng11840D/BnaCnng18920D	10
ko01053	Biosynthesis of siderophore group nonribosomal peptides	10/5428	16/33115	4.25192e-05	0.000242967	0.000170503	BnaA06g08060D/BnaA07g22090D/BnaC02g40220D/BnaC06g04430D/BnaC06g22820D/BnaC06g35540D/BnaC07g12250D/BnaC08g37000D/BnaCnng23220D/BnaCnng08300D	10
ko04070	Phosphatidylinositol signaling system	78/5428	310/33115	4.89178e-05	0.000266824	0.000187245	BnaA01g05350D/BnaA01g26130D/BnaA01g31580D/BnaA02g07530D/BnaA02g07560D/BnaA02g29610D/BnaA02g34000D/BnaA02g34040D/BnaA03g18880D/BnaA03g40730D/BnaA04g06750D/BnaA04g09220D/BnaA04g22580D/BnaA05g05520D/BnaA05g20640D/BnaA05g29670D/BnaA06g17100D/BnaA06g23140D/BnaA06g23220D/BnaA06g40820D/BnaA06g40830D/BnaA06g39080D/BnaA07g14680D/BnaA08g13870D/BnaA08g16710D/BnaA09g02460D/BnaA09g10340D/BnaA09g25360D/BnaA09g…	78
ko00592	alpha-Linolenic acid metabolism	44/5428	160/33115	0.000263739	0.00136011	0.000954465	BnaA02g11430D/BnaA02g16020D/BnaA05g33880D/BnaA06g06290D/BnaA06g33400D/BnaA06g33410D/BnaA07g19600D/BnaA07g24860D/BnaA07g24870D/BnaA07g24880D/BnaA07g38540D/BnaA07g38550D/BnaA08g21760D/BnaA08g23120D/BnaA09g19550D/BnaA09g19570D/BnaA09g44740D/BnaA09g45010D/BnaAnng34320D/BnaC02g15950D/BnaC02g21440D/BnaC05g46590D/BnaC05g48800D/BnaC06g18870D/BnaC06g26190D/BnaC07g01030D/BnaC07g22900D/BnaC07g22910D/BnaC07g…	44
ko99973	Transcription	11/5428	22/33115	0.000272023	0.00136011	0.000954465	BnaA03g19860D/BnaA03g34100D/BnaA04g01880D/BnaA05g03120D/BnaA09g55220D/BnaC03g23850D/BnaC03g39550D/BnaC04g23440D/BnaC04g52530D/BnaC06g16800D/BnaCnng22500D	11
ko00380	Tryptophan metabolism	55/5428	213/33115	0.000293842	0.00141044	0.000989783	BnaA01g02880D/BnaA01g24750D/BnaA01g34610D/BnaA02g05170D/BnaA02g32380D/BnaA03g10890D/BnaA03g14120D/BnaA03g24520D/BnaA05g15660D/BnaA06g04090D/BnaA06g38980D/BnaA07g24400D/BnaA08g01990D/BnaA08g04520D/BnaA08g05540D/BnaA08g05610D/BnaA08g16100D/BnaA08g31350D/BnaA09g08470D/BnaA09g10030D/BnaA09g26590D/BnaA09g52790D/BnaA10g14600D/BnaAnng41180D/BnaAnng33020D/BnaC01g00800D/BnaC01g04140D/BnaC01g31650D/BnaC02g…	55
ko00030	Pentose phosphate pathway	56/5428	220/33115	0.000384065	0.00177261	0.00124394	BnaA01g15420D/BnaA01g15640D/BnaA02g27140D/BnaA03g40170D/BnaA04g04350D/BnaA04g05120D/BnaA04g12130D/BnaA04g14220D/BnaA06g37230D/BnaA06g39320D/BnaA07g08970D/BnaA07g15900D/BnaA08g16820D/BnaA08g31100D/BnaA08g30000D/BnaA09g08890D/BnaA09g33290D/BnaA09g41460D/BnaA10g23990D/BnaAnng38360D/BnaAnng40850D/BnaAnng17190D/BnaAnng17200D/BnaAnng27690D/BnaAnng29210D/BnaC01g00070D/BnaC01g18320D/BnaC01g36210D/BnaC02g…	56
ko00471	D-Glutamine and D-glutamate metabolism	8/5428	15/33115	0.00111922	0.00497432	0.00349075	BnaA03g02040D/BnaA10g23880D/BnaAnng13720D/BnaC02g01610D/BnaC03g03050D/BnaC05g31580D/BnaC09g03800D/BnaC09g47860D	8
ko00460	Cyanoamino acid metabolism	63/5428	265/33115	0.00119271	0.00511159	0.00358708	BnaA01g00170D/BnaA01g00380D/BnaA01g00390D/BnaA01g05630D/BnaA01g05660D/BnaA01g36270D/BnaA03g10890D/BnaA04g19070D/BnaA04g25740D/BnaA04g25750D/BnaA05g03980D/BnaA05g04050D/BnaA05g04060D/BnaA05g35060D/BnaA05g35070D/BnaA05g35090D/BnaA06g40450D/BnaA06g40460D/BnaA06g38980D/BnaA08g15890D/BnaA08g16390D/BnaA09g02940D/BnaA09g55490D/BnaC01g00520D/BnaC01g00530D/BnaC01g00540D/BnaC01g01090D/BnaC01g01360D/BnaC01g…	63
ko00603	Glycosphingolipid biosynthesis - globo and isoglobo series	13/5428	34/33115	0.00184678	0.00764185	0.0053627	BnaA05g29310D/BnaA09g13920D/BnaA09g33690D/BnaA09g50290D/BnaA10g27620D/BnaAnng04350D/BnaC01g39240D/BnaC08g44330D/BnaCnng24210D/BnaCnng03910D/BnaCnng55220D/BnaCnng11840D/BnaCnng18920D	13
ko00966	Glucosinolate biosynthesis	26/5428	91/33115	0.00246848	0.00987392	0.00692907	BnaA01g34610D/BnaA04g06630D/BnaA04g24160D/BnaA06g11000D/BnaA06g11010D/BnaA08g02280D/BnaA08g02290D/BnaA08g04520D/BnaA08g16100D/BnaA09g10030D/BnaAnng41180D/BnaAnng29280D/BnaC01g00800D/BnaC03g60820D/BnaC03g68440D/BnaC03g68460D/BnaC04g29320D/BnaC04g47910D/BnaC05g12520D/BnaC06g03270D/BnaC07g51280D/BnaC08g05690D/BnaC08g09160D/BnaC09g10110D/BnaCnng05120D/BnaCnng05130D	26
ko00564	Glycerophospholipid metabolism	79/5428	364/33115	0.00469159	0.018161	0.0127445	BnaA01g28530D/BnaA01g28540D/BnaA02g04670D/BnaA02g09480D/BnaA02g17090D/BnaA02g17170D/BnaA02g27960D/BnaA02g32010D/BnaA03g24870D/BnaA03g24880D/BnaA03g36540D/BnaA04g02290D/BnaA04g10460D/BnaA05g23110D/BnaA05g23740D/BnaA05g35700D/BnaA06g00490D/BnaA06g27660D/BnaA07g15060D/BnaA07g17400D/BnaA07g20190D/BnaA07g21920D/BnaA07g29470D/BnaA07g35160D/BnaA07g36660D/BnaA08g04540D/BnaA08g13870D/BnaA09g10340D/BnaA09g…	79
ko04090	CD molecules	32/5428	124/33115	0.00494956	0.0185608	0.0130251	BnaA01g05630D/BnaA01g05660D/BnaA04g03700D/BnaA04g26870D/BnaA06g40450D/BnaA06g40460D/BnaA07g19210D/BnaA08g16390D/BnaA08g27160D/BnaA09g02940D/BnaA10g01190D/BnaC01g00520D/BnaC01g00530D/BnaC01g00540D/BnaC03g76200D/BnaC03g76380D/BnaC04g00490D/BnaC04g51510D/BnaC05g01280D/BnaC05g35280D/BnaC06g18370D/BnaC07g46990D/BnaC07g47000D/BnaC07g47010D/BnaC07g47020D/BnaC09g02360D/BnaC09g02370D/BnaC09g26220D/BnaCnng…	32
ko00240	Pyrimidine metabolism	51/5428	225/33115	0.00876275	0.0318646	0.0223611	BnaA01g15630D/BnaA01g27800D/BnaA01g33700D/BnaA02g28680D/BnaA03g07010D/BnaA03g16640D/BnaA03g34770D/BnaA03g51210D/BnaA04g10680D/BnaA05g07980D/BnaA05g22440D/BnaA05g37430D/BnaA06g18200D/BnaA06g32350D/BnaA07g16160D/BnaA08g00260D/BnaA09g02050D/BnaA09g18810D/BnaA09g54930D/BnaA10g10140D/BnaA10g16550D/BnaC01g18640D/BnaC01g34640D/BnaC01g40230D/BnaC01g43510D/BnaC02g36730D/BnaC02g45550D/BnaC03g08890D/BnaC03g…	51
ko00910	Nitrogen metabolism	36/5428	149/33115	0.00925465	0.0326635	0.0229217	BnaA01g00380D/BnaA01g00390D/BnaA02g02290D/BnaA02g14850D/BnaA03g02040D/BnaA03g10890D/BnaA04g08160D/BnaA05g33810D/BnaA06g38980D/BnaA07g04150D/BnaA07g38790D/BnaA07g36300D/BnaA09g08530D/BnaA10g05730D/BnaA10g23880D/BnaA10g26060D/BnaAnng13720D/BnaC01g01360D/BnaC01g01370D/BnaC02g01610D/BnaC02g05730D/BnaC02g07040D/BnaC03g03050D/BnaC03g13560D/BnaC03g54910D/BnaC04g30250D/BnaC05g31580D/BnaC05g48870D/BnaC07g…	36
ko00040	Pentose and glucuronate interconversions	76/5428	359/33115	0.0100989	0.0346247	0.024298	BnaA02g12200D/BnaA02g13340D/BnaA02g19160D/BnaA02g28910D/BnaA03g01200D/BnaA03g06500D/BnaA03g21140D/BnaA03g25220D/BnaA03g28980D/BnaA03g30630D/BnaA03g40170D/BnaA04g03820D/BnaA04g27070D/BnaA05g00400D/BnaA05g04610D/BnaA05g28930D/BnaA05g31590D/BnaA06g08420D/BnaA06g08430D/BnaA06g20110D/BnaA06g22590D/BnaA07g16000D/BnaA07g16550D/BnaA07g38610D/BnaA08g28340D/BnaA08g28360D/BnaA08g28370D/BnaA09g02020D/BnaA09g…	76
Bnapus.BnlegBs.verified.At.PPI.gene.interaction.Bna.GO.
ID	Description	GeneRatio	BgRatio	pvalue	p.adjust	qvalue	geneID	Count
GO:0009595	detection of biotic stimulus	386/13378	462/76374	1.52207e-212	2.97869e-209	1.86814e-209	BnaA01g03820D/BnaA01g04740D/BnaA01g07170D/BnaA01g13440D/BnaA01g15310D/BnaA01g18220D/BnaA01g18260D/BnaA01g19750D/BnaA01g20340D/BnaA01g20350D/BnaA01g22170D/BnaA01g25260D/BnaA01g26130D/BnaA01g27640D/BnaA01g27850D/BnaA01g27860D/BnaA01g29450D/BnaA02g02290D/BnaA02g09020D/BnaA02g09030D/BnaA02g09040D/BnaA02g11580D/BnaA02g11590D/BnaA02g12620D/BnaA02g12640D/BnaA02g16780D/BnaA02g18870D/BnaA02g22480D/BnaA02g…	386
GO:0043900	regulation of multi-organism process	363/13378	469/76374	2.89896e-178	2.83663e-175	1.77905e-175	BnaA01g03820D/BnaA01g04740D/BnaA01g07170D/BnaA01g13440D/BnaA01g15310D/BnaA01g18220D/BnaA01g18260D/BnaA01g19750D/BnaA01g20340D/BnaA01g20350D/BnaA01g22170D/BnaA01g25260D/BnaA01g26130D/BnaA01g27640D/BnaA01g27850D/BnaA01g27860D/BnaA02g02290D/BnaA02g05730D/BnaA02g09020D/BnaA02g09030D/BnaA02g09040D/BnaA02g12620D/BnaA02g12640D/BnaA02g18870D/BnaA02g22480D/BnaA02g29540D/BnaA02g32380D/BnaA02g32460D/BnaA02g…	363
GO:0009863	salicylic acid mediated signaling pathway	285/13378	459/76374	8.51373e-101	5.55379e-98	3.48316e-98	BnaA01g01870D/BnaA01g02730D/BnaA01g02740D/BnaA01g03510D/BnaA01g09740D/BnaA01g11230D/BnaA01g11240D/BnaA01g12790D/BnaA01g13080D/BnaA01g15310D/BnaA01g17860D/BnaA01g18230D/BnaA01g22750D/BnaA01g24850D/BnaA01g30100D/BnaA01g32290D/BnaA01g32300D/BnaA01g36040D/BnaA01g36930D/BnaA02g01470D/BnaA02g12230D/BnaA02g23620D/BnaA02g29230D/BnaA02g30100D/BnaA02g34070D/BnaA03g01480D/BnaA03g02260D/BnaA03g05130D/BnaA03g…	285
GO:0002237	response to molecule of bacterial origin	244/13378	391/76374	3.96727e-87	1.55279e-84	9.73861e-85	BnaA01g01430D/BnaA01g03820D/BnaA01g05060D/BnaA01g05490D/BnaA01g08380D/BnaA01g08400D/BnaA01g08410D/BnaA01g12790D/BnaA01g14460D/BnaA01g29450D/BnaA01g29760D/BnaA02g00430D/BnaA02g01560D/BnaA02g15460D/BnaA02g20100D/BnaA02g22580D/BnaA02g27870D/BnaA02g29540D/BnaA02g29900D/BnaA03g04280D/BnaA03g13820D/BnaA03g14520D/BnaA03g23090D/BnaA03g24890D/BnaA03g30960D/BnaA03g37790D/BnaA03g38480D/BnaA03g39910D/BnaA03g…	244
GO:0009637	response to blue light	236/13378	404/76374	4.54416e-76	1.11162e-73	6.9717e-74	BnaA01g02940D/BnaA01g03410D/BnaA01g11190D/BnaA01g12540D/BnaA01g13510D/BnaA01g14400D/BnaA01g20040D/BnaA01g21380D/BnaA01g23160D/BnaA02g03400D/BnaA02g08340D/BnaA02g09950D/BnaA02g12800D/BnaA02g20170D/BnaA02g28150D/BnaA03g02610D/BnaA03g10430D/BnaA03g18710D/BnaA03g23840D/BnaA03g24350D/BnaA03g26810D/BnaA03g37990D/BnaA03g38080D/BnaA03g39590D/BnaA03g39650D/BnaA03g46340D/BnaA03g47100D/BnaA03g54310D/BnaA03g…	236
GO:0010218	response to far red light	235/13378	396/76374	1.17036e-77	3.272e-75	2.0521e-75	BnaA01g02940D/BnaA01g11190D/BnaA01g12540D/BnaA01g14400D/BnaA01g20040D/BnaA01g21380D/BnaA01g23160D/BnaA01g26500D/BnaA02g03400D/BnaA02g07840D/BnaA02g12800D/BnaA02g20170D/BnaA02g26940D/BnaA02g28150D/BnaA03g02610D/BnaA03g09900D/BnaA03g18710D/BnaA03g21350D/BnaA03g23840D/BnaA03g24350D/BnaA03g26810D/BnaA03g27950D/BnaA03g34950D/BnaA03g37990D/BnaA03g38080D/BnaA03g39590D/BnaA03g39650D/BnaA03g47100D/BnaA03g…	235
GO:0006826	iron ion transport	229/13378	498/76374	5.58141e-49	6.82676e-47	4.28153e-47	BnaA01g06830D/BnaA01g11460D/BnaA01g15230D/BnaA01g18660D/BnaA01g20110D/BnaA01g24920D/BnaA01g34030D/BnaA02g00610D/BnaA02g03720D/BnaA02g06040D/BnaA02g06050D/BnaA02g07220D/BnaA02g11380D/BnaA02g14100D/BnaA02g15390D/BnaA02g18450D/BnaA02g20520D/BnaA02g25440D/BnaA02g27720D/BnaA02g33210D/BnaA03g06740D/BnaA03g09630D/BnaA03g13230D/BnaA03g21650D/BnaA03g26240D/BnaA03g30790D/BnaA03g36400D/BnaA03g47120D/BnaA03g…	229
GO:0006275	regulation of DNA replication	228/13378	454/76374	3.23135e-57	4.86443e-55	3.05081e-55	BnaA01g02970D/BnaA01g03540D/BnaA01g07960D/BnaA01g08490D/BnaA01g11650D/BnaA01g15880D/BnaA01g19530D/BnaA01g22970D/BnaA01g23610D/BnaA01g25430D/BnaA01g25450D/BnaA01g29530D/BnaA02g03470D/BnaA02g09000D/BnaA02g19780D/BnaA02g24390D/BnaA03g00120D/BnaA03g01900D/BnaA03g02300D/BnaA03g02430D/BnaA03g10710D/BnaA03g11200D/BnaA03g16560D/BnaA03g16570D/BnaA03g22990D/BnaA03g33260D/BnaA03g35600D/BnaA03g38130D/BnaA03g…	228
GO:0010114	response to red light	219/13378	427/76374	4.67684e-57	6.53756e-55	4.10015e-55	BnaA01g02940D/BnaA01g11190D/BnaA01g12540D/BnaA01g14400D/BnaA01g20040D/BnaA01g21380D/BnaA01g23160D/BnaA01g26500D/BnaA02g03400D/BnaA02g07840D/BnaA02g12800D/BnaA02g20170D/BnaA02g28150D/BnaA03g02610D/BnaA03g09900D/BnaA03g18710D/BnaA03g21350D/BnaA03g23840D/BnaA03g24350D/BnaA03g26810D/BnaA03g27950D/BnaA03g34950D/BnaA03g37990D/BnaA03g38080D/BnaA03g39590D/BnaA03g39650D/BnaA03g47100D/BnaA03g55000D/BnaA04g…	219
GO:0000041	transition metal ion transport	210/13378	377/76374	7.32384e-63	1.43327e-60	8.98904e-61	BnaA01g02040D/BnaA01g08010D/BnaA01g08690D/BnaA01g09100D/BnaA01g26140D/BnaA01g26170D/BnaA01g28050D/BnaA01g33510D/BnaA01g33550D/BnaA02g03530D/BnaA02g04270D/BnaA02g07380D/BnaA02g18690D/BnaA02g18730D/BnaA02g18740D/BnaA02g23620D/BnaA02g28680D/BnaA02g31590D/BnaA02g31600D/BnaA03g06510D/BnaA03g06520D/BnaA03g06540D/BnaA03g06580D/BnaA03g07620D/BnaA03g07630D/BnaA03g08870D/BnaA03g09460D/BnaA03g20580D/BnaA03g…	210
GO:0009873	ethylene-activated signaling pathway	207/13378	486/76374	2.81842e-38	2.04283e-36	1.2812e-36	BnaA01g03130D/BnaA01g15250D/BnaA01g17750D/BnaA01g17860D/BnaA01g20940D/BnaA01g23930D/BnaA01g23940D/BnaA01g23960D/BnaA01g31650D/BnaA01g34910D/BnaA02g05510D/BnaA02g07020D/BnaA02g14680D/BnaA02g16020D/BnaA02g18180D/BnaA02g23620D/BnaA02g25110D/BnaA02g32070D/BnaA02g32090D/BnaA02g35860D/BnaA03g08430D/BnaA03g09400D/BnaA03g13660D/BnaA03g16730D/BnaA03g18900D/BnaA03g18910D/BnaA03g20310D/BnaA03g20470D/BnaA03g…	207
GO:0007169	transmembrane receptor protein tyrosine kinase signaling pathway	199/13378	458/76374	2.39946e-38	1.80605e-36	1.1327e-36	BnaA01g01430D/BnaA01g02910D/BnaA01g08380D/BnaA01g08400D/BnaA01g08410D/BnaA01g10430D/BnaA01g13400D/BnaA01g32330D/BnaA01g36890D/BnaA02g11580D/BnaA02g11590D/BnaA02g13790D/BnaA02g15930D/BnaA02g16780D/BnaA02g20100D/BnaA02g23230D/BnaA02g24450D/BnaA02g26260D/BnaA02g29300D/BnaA03g02740D/BnaA03g09490D/BnaA03g09890D/BnaA03g12300D/BnaA03g14760D/BnaA03g16770D/BnaA03g37540D/BnaA03g40550D/BnaA03g46220D/BnaA03g…	199
GO:0009617	response to bacterium	194/13378	430/76374	3.01416e-40	2.56466e-38	1.60847e-38	BnaA01g00140D/BnaA01g22590D/BnaA01g23440D/BnaA01g25520D/BnaA01g30490D/BnaA01g31210D/BnaA01g31240D/BnaA01g34720D/BnaA02g00100D/BnaA02g07560D/BnaA02g11430D/BnaA02g13920D/BnaA02g16020D/BnaA02g17230D/BnaA03g10890D/BnaA03g19660D/BnaA03g28440D/BnaA03g32320D/BnaA03g37180D/BnaA03g38780D/BnaA03g39340D/BnaA03g39350D/BnaA03g39800D/BnaA03g39810D/BnaA03g39870D/BnaA03g54910D/BnaA04g15190D/BnaA04g24230D/BnaA04g…	194
GO:0052542	defense response by callose deposition	187/13378	267/76374	1.02452e-79	3.34164e-77	2.09577e-77	BnaA01g02730D/BnaA01g02740D/BnaA01g02980D/BnaA01g08510D/BnaA01g08860D/BnaA01g08870D/BnaA01g10220D/BnaA01g12790D/BnaA01g13630D/BnaA01g14440D/BnaA01g20360D/BnaA01g22680D/BnaA01g23930D/BnaA02g11580D/BnaA02g11590D/BnaA02g16020D/BnaA02g16780D/BnaA02g23720D/BnaA02g28400D/BnaA02g31820D/BnaA03g02020D/BnaA03g13340D/BnaA03g18670D/BnaA03g18900D/BnaA03g18910D/BnaA03g24970D/BnaA03g28150D/BnaA03g35520D/BnaA03g…	187
GO:0009620	response to fungus	186/13378	401/76374	1.035e-40	9.2068e-39	5.77421e-39	BnaA01g09050D/BnaA01g19460D/BnaA01g19470D/BnaA01g36890D/BnaA01g34720D/BnaA02g01520D/BnaA02g06780D/BnaA02g06790D/BnaA02g11430D/BnaA02g15990D/BnaA02g16020D/BnaA02g19330D/BnaA02g19340D/BnaA02g19350D/BnaA02g22020D/BnaA02g26600D/BnaA02g33910D/BnaA03g02260D/BnaA03g02640D/BnaA03g04250D/BnaA03g09250D/BnaA03g13900D/BnaA03g15390D/BnaA03g16730D/BnaA03g22790D/BnaA03g31490D/BnaA03g31730D/BnaA03g35520D/BnaA03g…	186
GO:0030003	cellular cation homeostasis	177/13378	415/76374	4.84938e-33	2.43339e-31	1.52615e-31	BnaA01g08150D/BnaA01g11190D/BnaA01g13510D/BnaA01g19750D/BnaA01g26130D/BnaA01g28110D/BnaA02g08170D/BnaA02g09790D/BnaA02g11430D/BnaA02g15140D/BnaA02g16970D/BnaA02g22320D/BnaA02g27870D/BnaA02g28200D/BnaA02g34760D/BnaA03g14150D/BnaA03g16470D/BnaA03g18300D/BnaA03g27520D/BnaA03g40730D/BnaA03g46340D/BnaA04g04350D/BnaA04g05850D/BnaA04g07250D/BnaA04g08160D/BnaA05g04060D/BnaA05g13640D/BnaA05g16460D/BnaA05g…	177
GO:0043085	positive regulation of catalytic activity	176/13378	417/76374	3.52023e-32	1.64026e-30	1.02872e-30	BnaA01g00780D/BnaA01g03410D/BnaA01g04740D/BnaA01g12540D/BnaA01g19400D/BnaA02g00100D/BnaA02g07730D/BnaA02g07840D/BnaA02g20650D/BnaA02g34830D/BnaA02g35040D/BnaA03g02430D/BnaA03g06500D/BnaA03g09800D/BnaA03g09850D/BnaA03g09900D/BnaA03g19550D/BnaA03g24020D/BnaA03g25540D/BnaA03g27450D/BnaA03g27470D/BnaA03g28980D/BnaA03g33840D/BnaA03g39650D/BnaA03g59020D/BnaA04g03280D/BnaA04g03360D/BnaA04g03690D/BnaA04g…	176
GO:0009657	plastid organization	174/13378	215/76374	8.33895e-92	4.07983e-89	2.55874e-89	BnaA01g02940D/BnaA01g04740D/BnaA01g08150D/BnaA01g11190D/BnaA01g14400D/BnaA01g21380D/BnaA01g25400D/BnaA01g28200D/BnaA02g03400D/BnaA02g07730D/BnaA02g09530D/BnaA02g13320D/BnaA02g17390D/BnaA02g28150D/BnaA02g34830D/BnaA03g09800D/BnaA03g22670D/BnaA03g25540D/BnaA03g25710D/BnaA03g36010D/BnaA03g37060D/BnaA03g37510D/BnaA03g39650D/BnaA03g47100D/BnaA04g03360D/BnaA04g03690D/BnaA04g07250D/BnaA04g17660D/BnaA05g…	174
GO:0016117	carotenoid biosynthetic process	173/13378	449/76374	4.05482e-26	1.52602e-24	9.57069e-25	BnaA01g00780D/BnaA01g01020D/BnaA01g02330D/BnaA01g19280D/BnaA01g20040D/BnaA01g21380D/BnaA02g00100D/BnaA02g03450D/BnaA02g11430D/BnaA02g12010D/BnaA02g20170D/BnaA02g20650D/BnaA02g36250D/BnaA03g00460D/BnaA03g09850D/BnaA03g19550D/BnaA03g39590D/BnaA03g48230D/BnaA03g59020D/BnaA04g04350D/BnaA04g06150D/BnaA04g12100D/BnaA04g20410D/BnaA04g24630D/BnaA05g02330D/BnaA05g04400D/BnaA05g09020D/BnaA05g13750D/BnaA05g…	173
GO:0015995	chlorophyll biosynthetic process	171/13378	449/76374	3.56761e-25	1.22488e-23	7.68206e-24	BnaA01g00780D/BnaA01g02330D/BnaA01g02940D/BnaA01g20040D/BnaA01g21380D/BnaA02g00100D/BnaA02g03450D/BnaA02g11430D/BnaA02g20650D/BnaA03g00460D/BnaA03g02320D/BnaA03g02420D/BnaA03g02610D/BnaA03g04440D/BnaA03g23840D/BnaA03g24090D/BnaA03g25540D/BnaA03g26810D/BnaA03g39590D/BnaA03g59020D/BnaA04g00110D/BnaA04g02830D/BnaA04g04350D/BnaA04g12130D/BnaA04g20410D/BnaA04g27460D/BnaA05g04400D/BnaA05g09020D/BnaA05g…	171
GO:0004601	peroxidase activity	169/13378	311/76374	7.24809e-49	7.88028e-47	4.94226e-47	BnaA01g00410D/BnaA01g01280D/BnaA01g03520D/BnaA01g06830D/BnaA01g15230D/BnaA01g20660D/BnaA01g34030D/BnaA02g02010D/BnaA02g03720D/BnaA02g04560D/BnaA02g05640D/BnaA02g14050D/BnaA02g34060D/BnaA02g34070D/BnaA03g06740D/BnaA03g13340D/BnaA03g17800D/BnaA03g18320D/BnaA03g47120D/BnaA03g47720D/BnaA03g47730D/BnaA03g52510D/BnaA03g54060D/BnaA04g21990D/BnaA04g22000D/BnaA05g13820D/BnaA05g22930D/BnaA05g33880D/BnaA05g…	169
GO:0030154	cell differentiation	169/13378	484/76374	2.73972e-20	7.34469e-19	4.60636e-19	BnaA01g04650D/BnaA01g19280D/BnaA01g19750D/BnaA02g00100D/BnaA02g08490D/BnaA02g09530D/BnaA02g13920D/BnaA02g22550D/BnaA02g34380D/BnaA02g34760D/BnaA03g02330D/BnaA03g02420D/BnaA03g10560D/BnaA03g22080D/BnaA03g22670D/BnaA03g25540D/BnaA03g27750D/BnaA03g39870D/BnaA03g48230D/BnaA04g00110D/BnaA04g02660D/BnaA04g12130D/BnaA04g15760D/BnaA04g15780D/BnaA04g16500D/BnaA04g19490D/BnaA04g27460D/BnaA05g10140D/BnaA05g…	169
GO:0009625	response to insect	167/13378	238/76374	1.5606e-71	3.39343e-69	2.12825e-69	BnaA01g01220D/BnaA01g01230D/BnaA01g03820D/BnaA01g05630D/BnaA01g05660D/BnaA01g15290D/BnaA01g34610D/BnaA02g12620D/BnaA02g12640D/BnaA02g36540D/BnaA03g02170D/BnaA03g13820D/BnaA03g26190D/BnaA03g31960D/BnaA03g40020D/BnaA03g41770D/BnaA03g47820D/BnaA03g56600D/BnaA04g02560D/BnaA04g04040D/BnaA04g05470D/BnaA04g06630D/BnaA04g07430D/BnaA04g07520D/BnaA04g08480D/BnaA04g11230D/BnaA04g15350D/BnaA04g17420D/BnaA04g…	167
GO:0019684	photosynthesis, light reaction	163/13378	314/76374	9.88196e-44	9.6695e-42	6.06441e-42	BnaA01g00170D/BnaA01g18220D/BnaA01g18260D/BnaA01g20040D/BnaA01g26130D/BnaA02g02290D/BnaA02g20650D/BnaA02g22480D/BnaA02g24310D/BnaA02g29540D/BnaA03g01690D/BnaA03g02420D/BnaA03g04440D/BnaA03g16470D/BnaA03g18300D/BnaA03g18710D/BnaA03g23840D/BnaA03g42320D/BnaA03g47820D/BnaA04g02560D/BnaA04g03060D/BnaA04g03080D/BnaA04g20410D/BnaA04g24360D/BnaA04g27460D/BnaA05g04060D/BnaA05g05840D/BnaA05g09020D/BnaA05g…	163
GO:0010155	regulation of proton transport	162/13378	322/76374	3.27458e-41	3.05159e-39	1.91386e-39	BnaA01g02940D/BnaA01g03410D/BnaA01g11190D/BnaA01g13510D/BnaA01g14400D/BnaA01g23160D/BnaA02g07840D/BnaA02g10690D/BnaA02g28150D/BnaA03g09900D/BnaA03g16160D/BnaA03g18710D/BnaA03g24350D/BnaA03g37990D/BnaA03g38080D/BnaA03g46340D/BnaA03g47100D/BnaA03g55000D/BnaA04g06150D/BnaA04g08540D/BnaA04g17350D/BnaA04g27460D/BnaA05g05840D/BnaA05g08710D/BnaA05g11810D/BnaA05g12190D/BnaA05g16370D/BnaA05g29110D/BnaA05g…	162
GO:0009902	chloroplast relocation	162/13378	354/76374	8.88667e-35	5.43476e-33	3.40851e-33	BnaA01g02370D/BnaA01g05010D/BnaA01g12540D/BnaA01g19280D/BnaA01g19750D/BnaA01g20040D/BnaA02g00100D/BnaA02g07840D/BnaA02g12010D/BnaA02g20170D/BnaA02g22550D/BnaA02g27160D/BnaA02g34760D/BnaA03g02610D/BnaA03g09900D/BnaA03g13290D/BnaA03g26810D/BnaA03g39590D/BnaA03g48230D/BnaA03g51740D/BnaA03g59020D/BnaA04g04350D/BnaA04g12130D/BnaA04g14220D/BnaA04g19490D/BnaA04g20410D/BnaA04g27380D/BnaA04g27390D/BnaA05g…	162
GO:0006865	amino acid transport	160/13378	346/76374	4.87239e-35	3.07589e-33	1.9291e-33	BnaA01g00140D/BnaA01g08990D/BnaA01g15380D/BnaA01g20710D/BnaA01g30100D/BnaA01g37220D/BnaA02g00890D/BnaA02g10460D/BnaA02g12230D/BnaA02g30120D/BnaA02g30130D/BnaA02g30150D/BnaA02g30170D/BnaA03g02260D/BnaA03g10910D/BnaA03g16990D/BnaA03g18680D/BnaA03g32610D/BnaA03g40330D/BnaA03g42010D/BnaA03g42700D/BnaA03g43640D/BnaA03g47880D/BnaA03g52820D/BnaA04g03810D/BnaA04g07850D/BnaA04g22930D/BnaA04g25680D/BnaA04g…	160
GO:0070838	divalent metal ion transport	154/13378	336/76374	3.1186e-33	1.60608e-31	1.00728e-31	BnaA01g08150D/BnaA01g11190D/BnaA01g13510D/BnaA01g19750D/BnaA01g26130D/BnaA01g28110D/BnaA02g08170D/BnaA02g09790D/BnaA02g15140D/BnaA02g16970D/BnaA02g22320D/BnaA02g27870D/BnaA02g28200D/BnaA02g34760D/BnaA03g14150D/BnaA03g16470D/BnaA03g27520D/BnaA03g46340D/BnaA04g04350D/BnaA04g05850D/BnaA04g07250D/BnaA05g04060D/BnaA05g13640D/BnaA05g16460D/BnaA05g20640D/BnaA05g21110D/BnaA05g23450D/BnaA05g34000D/BnaA06g…	154
GO:0010389	regulation of G2/M transition of mitotic cell cycle	151/13378	293/76374	3.93311e-40	3.20712e-38	2.01141e-38	BnaA01g02970D/BnaA01g03540D/BnaA01g15880D/BnaA01g22970D/BnaA01g23610D/BnaA01g25430D/BnaA01g25450D/BnaA01g29530D/BnaA02g03470D/BnaA02g19780D/BnaA03g00120D/BnaA03g01900D/BnaA03g02300D/BnaA03g03390D/BnaA03g10710D/BnaA03g11200D/BnaA03g22990D/BnaA03g33260D/BnaA03g38130D/BnaA03g39900D/BnaA03g40700D/BnaA03g46850D/BnaA03g50910D/BnaA03g54890D/BnaA03g57140D/BnaA04g01050D/BnaA04g07930D/BnaA04g16530D/BnaA05g…	151
GO:0016572	histone phosphorylation	147/13378	289/76374	2.9963e-38	2.0942e-36	1.31342e-36	BnaA01g01900D/BnaA01g03540D/BnaA01g05020D/BnaA01g07960D/BnaA01g10570D/BnaA01g13430D/BnaA01g15880D/BnaA02g03390D/BnaA02g03470D/BnaA02g09000D/BnaA02g25490D/BnaA03g02430D/BnaA03g20700D/BnaA03g22990D/BnaA03g26030D/BnaA03g53430D/BnaA03g59120D/BnaA04g07930D/BnaA04g15560D/BnaA04g25600D/BnaA05g03800D/BnaA05g22580D/BnaA05g31260D/BnaA05g31850D/BnaA05g35600D/BnaA05g37260D/BnaA06g01400D/BnaA06g02920D/BnaA06g…	147
GO:0005874	microtubule	147/13378	308/76374	3.17406e-34	1.77475e-32	1.11307e-32	BnaA01g04120D/BnaA01g23610D/BnaA02g04460D/BnaA02g04470D/BnaA02g15880D/BnaA02g22660D/BnaA02g31320D/BnaA03g02750D/BnaA03g02940D/BnaA03g07730D/BnaA03g07740D/BnaA03g16560D/BnaA03g35600D/BnaA03g39840D/BnaA03g41210D/BnaA03g45600D/BnaA03g54890D/BnaA04g16530D/BnaA04g21400D/BnaA04g28540D/BnaA05g00450D/BnaA05g08100D/BnaA05g12490D/BnaA05g16010D/BnaA05g21080D/BnaA05g22780D/BnaA05g28490D/BnaA06g00310D/BnaA06g…	147
GO:0001666	response to hypoxia	146/13378	337/76374	2.18693e-28	9.10599e-27	5.71099e-27	BnaA01g01450D/BnaA01g05630D/BnaA01g05660D/BnaA01g15640D/BnaA01g20340D/BnaA01g20350D/BnaA02g23460D/BnaA02g23800D/BnaA02g29340D/BnaA02g31290D/BnaA02g31410D/BnaA02g32460D/BnaA02g32480D/BnaA02g33910D/BnaA02g34000D/BnaA03g02640D/BnaA03g03670D/BnaA03g41780D/BnaA04g02560D/BnaA04g05420D/BnaA05g27410D/BnaA05g35560D/BnaA06g02560D/BnaA06g02570D/BnaA06g02580D/BnaA06g11610D/BnaA06g18440D/BnaA06g22900D/BnaA06g…	146
GO:0009773	photosynthetic electron transport in photosystem I	145/13378	208/76374	1.04759e-61	1.86376e-59	1.16889e-59	BnaA01g02940D/BnaA01g12540D/BnaA01g19750D/BnaA01g21380D/BnaA01g23160D/BnaA01g28110D/BnaA02g15140D/BnaA02g25750D/BnaA02g28150D/BnaA02g34030D/BnaA02g34830D/BnaA03g02320D/BnaA03g24090D/BnaA03g25540D/BnaA03g26810D/BnaA03g38080D/BnaA03g39650D/BnaA04g03360D/BnaA04g04350D/BnaA04g26780D/BnaA05g11810D/BnaA05g13640D/BnaA05g16480D/BnaA05g23450D/BnaA05g23550D/BnaA05g33830D/BnaA06g00210D/BnaA06g00340D/BnaA06g…	145
GO:0009612	response to mechanical stimulus	145/13378	243/76374	6.99438e-49	7.88028e-47	4.94226e-47	BnaA01g01870D/BnaA01g02980D/BnaA01g06620D/BnaA01g13950D/BnaA01g15000D/BnaA01g16310D/BnaA01g27640D/BnaA02g07020D/BnaA02g08820D/BnaA02g09590D/BnaA02g21200D/BnaA03g09400D/BnaA03g11100D/BnaA03g11140D/BnaA03g18670D/BnaA03g18900D/BnaA03g18910D/BnaA03g22740D/BnaA03g23010D/BnaA03g34270D/BnaA03g38180D/BnaA03g40020D/BnaA03g40380D/BnaA03g41070D/BnaA03g50900D/BnaA03g53440D/BnaA03g53450D/BnaA03g58120D/BnaA04g…	145
GO:0043090	amino acid import	145/13378	395/76374	7.32124e-20	1.91036e-18	1.19811e-18	BnaA01g02090D/BnaA01g06820D/BnaA01g20190D/BnaA01g26430D/BnaA02g02870D/BnaA02g11760D/BnaA03g18480D/BnaA03g27950D/BnaA03g31960D/BnaA03g40020D/BnaA03g40940D/BnaA03g41770D/BnaA03g53230D/BnaA03g54160D/BnaA03g59960D/BnaA03g57010D/BnaA04g03750D/BnaA04g05470D/BnaA04g10600D/BnaA04g21900D/BnaA04g22970D/BnaA04g22980D/BnaA04g24430D/BnaA04g24440D/BnaA04g26870D/BnaA05g02820D/BnaA05g06090D/BnaA05g06450D/BnaA05g…	145
GO:0019375	galactolipid biosynthetic process	144/13378	463/76374	6.63917e-13	1.02306e-11	6.4163e-12	BnaA01g02330D/BnaA01g14240D/BnaA01g17560D/BnaA01g18230D/BnaA01g27470D/BnaA01g27810D/BnaA01g36930D/BnaA02g07690D/BnaA02g23460D/BnaA02g30120D/BnaA02g30130D/BnaA02g30150D/BnaA02g30170D/BnaA02g36510D/BnaA02g35770D/BnaA03g00460D/BnaA03g04160D/BnaA03g09790D/BnaA03g21050D/BnaA03g26220D/BnaA03g34520D/BnaA03g37130D/BnaA03g51750D/BnaA04g07430D/BnaA04g17620D/BnaA04g20200D/BnaA04g20210D/BnaA04g24600D/BnaA04g…	144
GO:0006184	obsolete GTP catabolic process	135/13378	489/76374	1.94673e-08	1.78026e-07	1.11652e-07	BnaA01g02730D/BnaA01g02740D/BnaA01g07950D/BnaA01g10550D/BnaA01g17930D/BnaA01g29020D/BnaA02g04460D/BnaA02g04470D/BnaA02g22660D/BnaA02g31320D/BnaA02g31570D/BnaA02g31580D/BnaA02g33600D/BnaA03g02610D/BnaA03g07730D/BnaA03g07740D/BnaA03g41290D/BnaA03g44530D/BnaA03g52790D/BnaA04g20940D/BnaA04g28540D/BnaA05g12490D/BnaA05g14680D/BnaA05g16010D/BnaA05g34500D/BnaA06g11380D/BnaA06g11540D/BnaA06g11550D/BnaA06g…	135
GO:0043531	ADP binding	134/13378	363/76374	1.03108e-18	2.52229e-17	1.5819e-17	BnaA01g01450D/BnaA01g01460D/BnaA01g03580D/BnaA01g21960D/BnaA01g30890D/BnaA01g32130D/BnaA01g32500D/BnaA01g33710D/BnaA02g03810D/BnaA02g03820D/BnaA02g03830D/BnaA02g28790D/BnaA02g31380D/BnaA02g35050D/BnaA03g03260D/BnaA03g03830D/BnaA03g07040D/BnaA03g18710D/BnaA03g29300D/BnaA05g05840D/BnaA05g12730D/BnaA05g24990D/BnaA06g08270D/BnaA06g28070D/BnaA06g29890D/BnaA06g31950D/BnaA06g35960D/BnaA07g12270D/BnaA07g…	134
GO:0006270	DNA replication initiation	130/13378	269/76374	3.95317e-31	1.79915e-29	1.12837e-29	BnaA01g07960D/BnaA01g08490D/BnaA01g11650D/BnaA01g19530D/BnaA01g22970D/BnaA01g23610D/BnaA01g25430D/BnaA01g25450D/BnaA02g03470D/BnaA02g09000D/BnaA02g22770D/BnaA02g24390D/BnaA03g02300D/BnaA03g11200D/BnaA03g16560D/BnaA03g16570D/BnaA03g26370D/BnaA03g35600D/BnaA03g38130D/BnaA03g39110D/BnaA03g39900D/BnaA03g40700D/BnaA03g41280D/BnaA03g59120D/BnaA05g08100D/BnaA05g10020D/BnaA05g14680D/BnaA05g31260D/BnaA05g…	130
GO:0006342	chromatin silencing	130/13378	347/76374	8.08105e-19	2.00185e-17	1.2555e-17	BnaA01g01900D/BnaA01g03540D/BnaA01g04120D/BnaA01g07960D/BnaA01g35370D/BnaA03g01900D/BnaA03g02750D/BnaA03g04530D/BnaA03g11200D/BnaA03g16560D/BnaA03g16570D/BnaA03g20700D/BnaA03g22990D/BnaA03g26370D/BnaA03g35810D/BnaA03g39110D/BnaA03g42820D/BnaA03g43030D/BnaA03g46850D/BnaA03g53430D/BnaA03g59120D/BnaA04g13390D/BnaA04g16530D/BnaA04g17430D/BnaA04g25600D/BnaA04g26020D/BnaA04g26230D/BnaA05g03800D/BnaA05g…	130
GO:0006569	tryptophan catabolic process	128/13378	392/76374	2.70341e-13	4.23245e-12	2.65446e-12	BnaA01g03820D/BnaA01g06540D/BnaA01g26130D/BnaA01g34610D/BnaA02g23570D/BnaA02g27870D/BnaA02g29540D/BnaA02g35860D/BnaA03g01690D/BnaA03g14150D/BnaA03g23170D/BnaA03g48960D/BnaA03g49240D/BnaA03g49250D/BnaA03g50240D/BnaA03g57920D/BnaA04g12000D/BnaA04g15350D/BnaA04g27110D/BnaA05g01210D/BnaA05g04060D/BnaA05g15400D/BnaA05g20640D/BnaA05g24170D/BnaA06g05210D/BnaA06g07620D/BnaA06g07630D/BnaA06g08770D/BnaA06g…	128
GO:0042802	identical protein binding	125/13378	464/76374	2.7195e-07	2.0236e-06	1.26914e-06	BnaA01g05060D/BnaA01g10620D/BnaA01g12020D/BnaA01g15380D/BnaA01g19530D/BnaA01g28800D/BnaA01g32030D/BnaA02g06800D/BnaA02g06820D/BnaA02g07220D/BnaA02g07840D/BnaA03g09630D/BnaA03g09640D/BnaA03g09900D/BnaA03g13900D/BnaA03g18730D/BnaA03g21350D/BnaA03g30510D/BnaA03g33300D/BnaA03g41280D/BnaA03g47880D/BnaA03g56960D/BnaA04g14740D/BnaA04g17470D/BnaA04g20290D/BnaA04g22840D/BnaA04g26380D/BnaA05g01470D/BnaA05g…	125
GO:0042631	cellular response to water deprivation	123/13378	372/76374	2.91522e-13	4.52784e-12	2.83972e-12	BnaA01g17560D/BnaA01g18230D/BnaA01g27470D/BnaA01g36930D/BnaA02g07690D/BnaA02g30120D/BnaA02g30130D/BnaA02g30150D/BnaA02g30170D/BnaA02g36510D/BnaA02g35770D/BnaA03g04160D/BnaA03g09790D/BnaA03g26220D/BnaA03g34520D/BnaA03g37990D/BnaA03g51750D/BnaA04g07430D/BnaA04g17620D/BnaA04g20200D/BnaA04g20210D/BnaA04g26270D/BnaA05g09340D/BnaA05g12390D/BnaA05g22770D/BnaA05g23110D/BnaA06g05390D/BnaA06g05410D/BnaA06g…	123
GO:0042023	DNA endoreduplication	123/13378	416/76374	1.02678e-09	1.14171e-08	7.16047e-09	BnaA01g02970D/BnaA01g15880D/BnaA01g23610D/BnaA01g25670D/BnaA01g32320D/BnaA02g19780D/BnaA02g33810D/BnaA03g01900D/BnaA03g11080D/BnaA03g17950D/BnaA03g22990D/BnaA03g31080D/BnaA03g39290D/BnaA03g46850D/BnaA03g50910D/BnaA03g57140D/BnaA04g01050D/BnaA04g04280D/BnaA04g16160D/BnaA05g15820D/BnaA05g19090D/BnaA05g20130D/BnaA05g29530D/BnaA05g37000D/BnaA06g01400D/BnaA06g02780D/BnaA06g02920D/BnaA06g10270D/BnaA06g…	123
GO:0009543	chloroplast thylakoid lumen	121/13378	220/76374	4.03813e-36	2.72504e-34	1.70906e-34	BnaA01g05720D/BnaA01g11190D/BnaA01g19750D/BnaA01g21380D/BnaA01g25400D/BnaA02g01600D/BnaA02g20650D/BnaA02g30290D/BnaA02g34030D/BnaA02g34760D/BnaA03g04200D/BnaA03g23840D/BnaA03g36010D/BnaA03g37060D/BnaA03g39590D/BnaA03g53620D/BnaA04g02660D/BnaA04g03690D/BnaA04g13810D/BnaA04g25200D/BnaA04g27380D/BnaA04g27390D/BnaA05g04400D/BnaA05g11810D/BnaA05g26730D/BnaA05g33830D/BnaA05g34630D/BnaA06g02370D/BnaA06g…	121
GO:0010287	plastoglobule	121/13378	246/76374	5.43333e-30	2.4166e-28	1.51561e-28	BnaA01g08150D/BnaA01g09900D/BnaA01g19750D/BnaA01g22670D/BnaA02g03450D/BnaA02g27140D/BnaA02g34760D/BnaA02g36380D/BnaA03g18710D/BnaA03g24090D/BnaA03g24350D/BnaA03g26870D/BnaA03g37990D/BnaA03g53620D/BnaA03g60230D/BnaA04g00110D/BnaA04g07250D/BnaA04g08540D/BnaA04g12130D/BnaA04g20160D/BnaA05g05840D/BnaA05g23550D/BnaA05g29390D/BnaA06g01680D/BnaA06g05390D/BnaA06g05410D/BnaA06g10520D/BnaA06g33160D/BnaA06g…	121
GO:0009816	defense response to bacterium, incompatible interaction	120/13378	224/76374	2.42464e-34	1.39559e-32	8.75273e-33	BnaA01g01340D/BnaA01g10220D/BnaA01g12590D/BnaA01g12650D/BnaA01g12660D/BnaA01g12670D/BnaA01g13440D/BnaA01g36770D/BnaA02g01560D/BnaA02g08820D/BnaA02g09480D/BnaA02g21660D/BnaA02g23720D/BnaA02g27960D/BnaA02g31140D/BnaA03g02430D/BnaA03g04280D/BnaA03g11100D/BnaA03g11140D/BnaA03g24870D/BnaA03g24880D/BnaA03g35850D/BnaA03g36540D/BnaA03g41780D/BnaA03g45500D/BnaA03g45510D/BnaA03g46280D/BnaA03g57320D/BnaA03g…	120
GO:0010150	leaf senescence	120/13378	351/76374	4.0611e-14	6.73523e-13	4.22412e-13	BnaA01g06550D/BnaA01g13440D/BnaA01g17750D/BnaA01g31650D/BnaA01g35830D/BnaA02g14900D/BnaA02g18130D/BnaA03g18420D/BnaA03g18430D/BnaA03g18460D/BnaA03g18470D/BnaA03g18710D/BnaA03g25190D/BnaA03g25200D/BnaA03g25210D/BnaA03g38440D/BnaA03g38450D/BnaA03g38470D/BnaA03g38480D/BnaA03g41780D/BnaA03g42350D/BnaA03g46280D/BnaA03g47530D/BnaA03g50230D/BnaA04g05420D/BnaA04g08160D/BnaA04g14020D/BnaA04g14070D/BnaA04g…	120
GO:0048544	recognition of pollen	119/13378	152/76374	3.17598e-60	5.17949e-58	3.24841e-58	BnaA01g11220D/BnaA01g11230D/BnaA01g11240D/BnaA01g16330D/BnaA01g16340D/BnaA01g22600D/BnaA01g22750D/BnaA01g22760D/BnaA02g32080D/BnaA03g16320D/BnaA03g16330D/BnaA03g19850D/BnaA03g34180D/BnaA03g60150D/BnaA03g60180D/BnaA03g58780D/BnaA03g60580D/BnaA03g60610D/BnaA03g60620D/BnaA04g05920D/BnaA04g14930D/BnaA04g23210D/BnaA04g24180D/BnaA04g29270D/BnaA04g27860D/BnaA06g06990D/BnaA06g07000D/BnaA06g07010D/BnaA06g…	119
GO:0051225	spindle assembly	119/13378	217/76374	2.21066e-35	1.44209e-33	9.04431e-34	BnaA01g02970D/BnaA01g05020D/BnaA01g07960D/BnaA01g15880D/BnaA01g23610D/BnaA02g09000D/BnaA03g01900D/BnaA03g02430D/BnaA03g03390D/BnaA03g04530D/BnaA03g20700D/BnaA03g22990D/BnaA03g35660D/BnaA03g46850D/BnaA03g50910D/BnaA03g51730D/BnaA03g57140D/BnaA03g59120D/BnaA04g01050D/BnaA04g15560D/BnaA04g25600D/BnaA05g03800D/BnaA05g18800D/BnaA06g01400D/BnaA06g02920D/BnaA06g04950D/BnaA06g10270D/BnaA06g26480D/BnaA06g…	119
GO:0010119	regulation of stomatal movement	119/13378	260/76374	5.68188e-26	2.05916e-24	1.29144e-24	BnaA01g02090D/BnaA01g03110D/BnaA01g03820D/BnaA01g06820D/BnaA01g13330D/BnaA01g15250D/BnaA01g17750D/BnaA01g20940D/BnaA01g28530D/BnaA01g28540D/BnaA01g37370D/BnaA02g14850D/BnaA02g23620D/BnaA02g36250D/BnaA03g31960D/BnaA03g42350D/BnaA03g46140D/BnaA03g47830D/BnaA03g50340D/BnaA03g53230D/BnaA03g54310D/BnaA04g15350D/BnaA04g19110D/BnaA05g23740D/BnaA05g27280D/BnaA05g27660D/BnaA05g33810D/BnaA05g34990D/BnaA05g…	119
GO:0010043	response to zinc ion	118/13378	356/76374	7.22846e-13	1.10516e-11	6.93123e-12	BnaA01g28050D/BnaA01g31900D/BnaA02g11380D/BnaA02g36250D/BnaA03g02020D/BnaA03g05820D/BnaA03g09460D/BnaA03g13230D/BnaA03g14150D/BnaA03g17800D/BnaA03g26140D/BnaA03g30790D/BnaA03g56210D/BnaA03g59080D/BnaA04g03580D/BnaA04g03590D/BnaA04g21990D/BnaA04g22000D/BnaA05g26420D/BnaA05g29930D/BnaA05g33440D/BnaA06g13050D/BnaA06g34860D/BnaA06g38480D/BnaA07g00660D/BnaA07g20090D/BnaA07g26870D/BnaA07g31730D/BnaA07g…	118
GO:0042744	hydrogen peroxide catabolic process	118/13378	390/76374	4.86418e-10	5.59953e-09	3.51185e-09	BnaA01g03040D/BnaA01g03110D/BnaA01g05630D/BnaA01g05660D/BnaA01g20660D/BnaA02g04560D/BnaA03g17800D/BnaA03g19550D/BnaA03g21500D/BnaA03g39590D/BnaA03g50880D/BnaA03g51150D/BnaA03g56710D/BnaA04g08160D/BnaA04g12130D/BnaA04g21990D/BnaA04g22000D/BnaA04g27150D/BnaA05g01250D/BnaA05g02330D/BnaA05g11730D/BnaA05g14370D/BnaA06g04090D/BnaA06g16160D/BnaA06g21460D/BnaA06g30520D/BnaA06g34810D/BnaA06g36920D/BnaA06g…	118
GO:0042545	cell wall modification	117/13378	462/76374	1.52193e-05	8.63312e-05	5.41442e-05	BnaA01g31490D/BnaA01g32330D/BnaA01g36890D/BnaA02g02220D/BnaA02g15960D/BnaA02g18250D/BnaA02g25490D/BnaA03g01380D/BnaA03g01580D/BnaA03g02740D/BnaA03g05820D/BnaA03g16510D/BnaA03g21140D/BnaA03g22450D/BnaA03g22700D/BnaA03g27430D/BnaA03g31370D/BnaA03g31780D/BnaA03g31970D/BnaA03g42820D/BnaA03g43030D/BnaA04g00530D/BnaA04g14320D/BnaA04g15820D/BnaA04g16680D/BnaA04g27070D/BnaA05g00400D/BnaA05g04610D/BnaA05g…	117
GO:0007018	microtubule-based movement	115/13378	209/76374	1.97614e-34	1.17191e-32	7.34985e-33	BnaA01g23610D/BnaA02g04460D/BnaA02g04470D/BnaA02g15880D/BnaA02g22660D/BnaA02g31320D/BnaA03g02940D/BnaA03g07740D/BnaA03g16560D/BnaA03g35600D/BnaA03g39840D/BnaA03g41210D/BnaA03g54890D/BnaA04g16530D/BnaA04g21400D/BnaA04g28540D/BnaA05g00450D/BnaA05g08100D/BnaA05g12490D/BnaA05g16010D/BnaA05g21080D/BnaA05g22780D/BnaA05g28490D/BnaA06g00310D/BnaA06g12500D/BnaA06g12680D/BnaA06g19570D/BnaA06g21560D/BnaA06g…	115
GO:0008017	microtubule binding	114/13378	334/76374	1.95282e-13	3.08198e-12	1.93292e-12	BnaA01g15880D/BnaA01g23610D/BnaA01g27710D/BnaA02g15880D/BnaA03g02940D/BnaA03g16560D/BnaA03g20700D/BnaA03g22990D/BnaA03g34250D/BnaA03g35600D/BnaA03g39840D/BnaA03g41210D/BnaA03g54890D/BnaA04g01050D/BnaA04g16530D/BnaA04g21400D/BnaA04g25600D/BnaA05g00450D/BnaA05g03800D/BnaA05g08100D/BnaA05g21080D/BnaA05g22780D/BnaA05g23180D/BnaA05g28490D/BnaA06g00310D/BnaA06g12500D/BnaA06g12680D/BnaA06g19570D/BnaA06g…	114
GO:0006636	unsaturated fatty acid biosynthetic process	113/13378	323/76374	3.74081e-14	6.25706e-13	3.92423e-13	BnaA01g02330D/BnaA01g03110D/BnaA01g21380D/BnaA02g00100D/BnaA02g03450D/BnaA02g11430D/BnaA02g20650D/BnaA03g00460D/BnaA03g14150D/BnaA03g25540D/BnaA03g26810D/BnaA03g39650D/BnaA03g49250D/BnaA04g12130D/BnaA04g27460D/BnaA05g04400D/BnaA05g27410D/BnaA05g33830D/BnaA06g05390D/BnaA06g05410D/BnaA06g37230D/BnaA07g00460D/BnaA07g13330D/BnaA07g17040D/BnaA07g19600D/BnaA07g24600D/BnaA07g38540D/BnaA07g38550D/BnaA08g…	113
GO:0006857	oligopeptide transport	112/13378	472/76374	0.000368446	0.00160375	0.00100582	BnaA01g06820D/BnaA01g11510D/BnaA01g17700D/BnaA02g14960D/BnaA02g18690D/BnaA03g18420D/BnaA03g18430D/BnaA03g18460D/BnaA03g18470D/BnaA03g23760D/BnaA03g44820D/BnaA03g46460D/BnaA04g04460D/BnaA04g18660D/BnaA04g22400D/BnaA04g25680D/BnaA05g10760D/BnaA05g15380D/BnaA05g15400D/BnaA05g16540D/BnaA05g35900D/BnaA06g01000D/BnaA06g01010D/BnaA06g02070D/BnaA06g18080D/BnaA06g22240D/BnaA07g12830D/BnaA07g15050D/BnaA07g…	112
GO:0048451	petal formation	110/13378	276/76374	1.88742e-18	4.50448e-17	2.82507e-17	BnaA01g11650D/BnaA01g18520D/BnaA01g19550D/BnaA01g23610D/BnaA01g28640D/BnaA02g09000D/BnaA02g15880D/BnaA02g20450D/BnaA03g00120D/BnaA03g03390D/BnaA03g11200D/BnaA03g15280D/BnaA03g20700D/BnaA03g29010D/BnaA03g40700D/BnaA04g03250D/BnaA04g15840D/BnaA04g19170D/BnaA04g25600D/BnaA05g03800D/BnaA05g10020D/BnaA05g10490D/BnaA05g23960D/BnaA05g31750D/BnaA06g30270D/BnaA06g35070D/BnaA07g05890D/BnaA07g06290D/BnaA07g…	110
GO:0048453	sepal formation	110/13378	276/76374	1.88742e-18	4.50448e-17	2.82507e-17	BnaA01g11650D/BnaA01g18520D/BnaA01g19550D/BnaA01g23610D/BnaA01g28640D/BnaA02g09000D/BnaA02g15880D/BnaA02g20450D/BnaA03g00120D/BnaA03g03390D/BnaA03g11200D/BnaA03g15280D/BnaA03g20700D/BnaA03g29010D/BnaA03g40700D/BnaA04g03250D/BnaA04g15840D/BnaA04g19170D/BnaA04g25600D/BnaA05g03800D/BnaA05g10020D/BnaA05g10490D/BnaA05g23960D/BnaA05g31750D/BnaA06g30270D/BnaA06g35070D/BnaA07g05890D/BnaA07g06290D/BnaA07g…	110
GO:0016887	ATPase activity	110/13378	443/76374	6.39727e-05	0.000321012	0.000201328	BnaA01g13560D/BnaA01g32030D/BnaA01g33700D/BnaA02g02610D/BnaA02g02620D/BnaA02g08820D/BnaA02g21030D/BnaA02g29340D/BnaA02g34420D/BnaA03g07010D/BnaA03g10250D/BnaA03g11100D/BnaA03g11140D/BnaA03g13330D/BnaA03g30510D/BnaA03g32680D/BnaA03g41070D/BnaA03g58020D/BnaA03g58030D/BnaA03g58040D/BnaA04g12750D/BnaA04g27130D/BnaA04g27140D/BnaA05g01240D/BnaA05g18670D/BnaA05g28710D/BnaA05g37430D/BnaA06g25280D/BnaA06g…	110
GO:0007264	small GTPase mediated signal transduction	109/13378	376/76374	2.79496e-08	2.431e-07	1.52464e-07	BnaA01g01610D/BnaA01g07950D/BnaA01g09620D/BnaA01g17930D/BnaA01g19510D/BnaA01g26470D/BnaA01g29020D/BnaA01g30820D/BnaA02g14900D/BnaA02g33600D/BnaA03g32140D/BnaA03g33700D/BnaA03g34970D/BnaA03g36390D/BnaA03g41290D/BnaA03g54420D/BnaA03g58300D/BnaA03g58410D/BnaA05g19550D/BnaA05g21300D/BnaA05g26830D/BnaA05g34500D/BnaA06g11380D/BnaA06g22330D/BnaA06g25560D/BnaA06g30490D/BnaA07g03030D/BnaA07g08460D/BnaA07g…	109
GO:0045087	innate immune response	108/13378	175/76374	9.97743e-39	7.81033e-37	4.89839e-37	BnaA01g08380D/BnaA01g08400D/BnaA01g08410D/BnaA01g13080D/BnaA01g27610D/BnaA01g36930D/BnaA02g26260D/BnaA02g36250D/BnaA03g05120D/BnaA03g15010D/BnaA03g23420D/BnaA03g34520D/BnaA03g54910D/BnaA03g58720D/BnaA04g13870D/BnaA04g27950D/BnaA05g09460D/BnaA05g10740D/BnaA05g22770D/BnaA06g04490D/BnaA06g17570D/BnaA06g19030D/BnaA06g23830D/BnaA06g40840D/BnaA06g38450D/BnaA07g20090D/BnaA07g22860D/BnaA07g35280D/BnaA08g…	108
GO:0031347	regulation of defense response	108/13378	270/76374	2.79451e-18	6.51054e-17	4.0832e-17	BnaA01g00380D/BnaA01g00390D/BnaA01g01450D/BnaA01g27620D/BnaA02g00430D/BnaA02g15930D/BnaA02g23800D/BnaA02g26260D/BnaA03g02260D/BnaA03g14150D/BnaA03g21290D/BnaA03g23420D/BnaA03g23760D/BnaA03g27750D/BnaA04g05850D/BnaA05g01590D/BnaA05g09460D/BnaA05g18340D/BnaA06g05210D/BnaA06g08770D/BnaA06g17570D/BnaA06g38450D/BnaA07g00090D/BnaA07g30050D/BnaA07g31560D/BnaA07g36920D/BnaA08g05360D/BnaA08g05370D/BnaA08g…	108
GO:0048443	stamen development	108/13378	326/76374	6.8078e-12	9.58479e-11	6.01128e-11	BnaA01g01430D/BnaA01g02940D/BnaA01g08380D/BnaA01g08400D/BnaA01g08410D/BnaA02g07220D/BnaA02g08340D/BnaA02g15460D/BnaA02g20100D/BnaA03g09630D/BnaA03g09640D/BnaA03g10430D/BnaA03g24210D/BnaA03g54310D/BnaA03g56600D/BnaA04g13270D/BnaA04g20290D/BnaA04g22740D/BnaA04g22750D/BnaA05g05650D/BnaA05g09150D/BnaA05g25910D/BnaA06g12210D/BnaA06g21690D/BnaA06g29840D/BnaA06g34400D/BnaA06g40690D/BnaA06g38030D/BnaA07g…	108
GO:0004871	obsolete signal transducer activity	106/13378	367/76374	5.27471e-08	4.29957e-07	2.69655e-07	BnaA01g02730D/BnaA01g02740D/BnaA01g03590D/BnaA01g20340D/BnaA01g20350D/BnaA01g28800D/BnaA01g36770D/BnaA02g07530D/BnaA02g07560D/BnaA03g04530D/BnaA03g18880D/BnaA03g21350D/BnaA03g35850D/BnaA03g52090D/BnaA03g52440D/BnaA03g52790D/BnaA04g06750D/BnaA04g22580D/BnaA05g01470D/BnaA05g05520D/BnaA05g20330D/BnaA05g24250D/BnaA05g29670D/BnaA05g35020D/BnaA06g01470D/BnaA06g03480D/BnaA06g17100D/BnaA06g40820D/BnaA06g…	106
GO:0010498	proteasomal protein catabolic process	106/13378	415/76374	2.53105e-05	0.000139137	8.72622e-05	BnaA01g15630D/BnaA01g26500D/BnaA01g32000D/BnaA02g13500D/BnaA02g20120D/BnaA02g20240D/BnaA02g22660D/BnaA02g28680D/BnaA02g31320D/BnaA02g35010D/BnaA03g03440D/BnaA03g05820D/BnaA03g10910D/BnaA03g15280D/BnaA03g30400D/BnaA03g34950D/BnaA03g51210D/BnaA03g52820D/BnaA04g10490D/BnaA04g10680D/BnaA04g12320D/BnaA04g12330D/BnaA04g19170D/BnaA04g24300D/BnaA04g28540D/BnaA05g10490D/BnaA05g12490D/BnaA05g16010D/BnaA05g…	106
GO:0031048	chromatin silencing by small RNA	104/13378	459/76374	0.0028632	0.0101509	0.0063663	BnaA01g08490D/BnaA01g11650D/BnaA01g12520D/BnaA01g17510D/BnaA01g18520D/BnaA01g23610D/BnaA01g28640D/BnaA01g35360D/BnaA01g34890D/BnaA02g15880D/BnaA02g20450D/BnaA03g02430D/BnaA03g02940D/BnaA03g40700D/BnaA03g45600D/BnaA04g07930D/BnaA04g15560D/BnaA05g14680D/BnaA05g23960D/BnaA06g02920D/BnaA06g18790D/BnaA06g21560D/BnaA06g23880D/BnaA06g27840D/BnaA06g28310D/BnaA06g35070D/BnaA06g38870D/BnaA07g13010D/BnaA07g…	104
GO:0045454	cell redox homeostasis	104/13378	459/76374	0.0028632	0.0101509	0.0063663	BnaA01g00930D/BnaA01g03040D/BnaA01g05890D/BnaA01g32310D/BnaA01g35490D/BnaA01g35500D/BnaA01g35510D/BnaA02g35040D/BnaA03g01100D/BnaA03g01110D/BnaA03g07200D/BnaA03g19550D/BnaA03g31070D/BnaA03g42050D/BnaA03g46730D/BnaA03g50880D/BnaA04g29520D/BnaA05g00170D/BnaA05g00180D/BnaA05g02330D/BnaA05g24170D/BnaA05g29510D/BnaA05g33390D/BnaA05g35030D/BnaA06g02880D/BnaA06g04090D/BnaA06g22490D/BnaA06g31270D/BnaA06g…	104
GO:0010286	heat acclimation	102/13378	370/76374	1.03544e-06	7.23699e-06	4.53881e-06	BnaA01g00590D/BnaA01g01960D/BnaA01g32320D/BnaA02g01510D/BnaA02g06780D/BnaA02g06790D/BnaA02g08820D/BnaA02g29230D/BnaA03g01420D/BnaA03g09250D/BnaA03g11100D/BnaA03g11140D/BnaA03g22470D/BnaA03g22890D/BnaA03g31080D/BnaA03g42990D/BnaA03g53320D/BnaA03g53940D/BnaA03g55290D/BnaA03g58120D/BnaA04g00840D/BnaA04g15790D/BnaA05g08070D/BnaA05g12840D/BnaA05g29530D/BnaA05g37400D/BnaA06g10140D/BnaA06g10150D/BnaA06g…	102
GO:0051510	regulation of unidimensional cell growth	101/13378	324/76374	1.42418e-09	1.5484e-08	9.71107e-09	BnaA01g19810D/BnaA01g25670D/BnaA01g28000D/BnaA01g32320D/BnaA02g14880D/BnaA02g19780D/BnaA02g31020D/BnaA03g04530D/BnaA03g11080D/BnaA03g23020D/BnaA03g31080D/BnaA03g39290D/BnaA03g57140D/BnaA04g13610D/BnaA05g02710D/BnaA05g15820D/BnaA05g19090D/BnaA05g29530D/BnaA05g37000D/BnaA06g02780D/BnaA06g10270D/BnaA06g10330D/BnaA06g18060D/BnaA06g29230D/BnaA07g03430D/BnaA07g05550D/BnaA07g19840D/BnaA07g35680D/BnaA07g…	101
GO:0009926	auxin polar transport	100/13378	332/76374	1.24588e-08	1.15554e-07	7.24717e-08	BnaA01g32330D/BnaA02g02480D/BnaA02g08340D/BnaA02g26940D/BnaA02g34870D/BnaA02g35860D/BnaA02g36810D/BnaA03g00480D/BnaA03g01690D/BnaA03g10430D/BnaA03g38180D/BnaA03g39860D/BnaA03g40550D/BnaA03g54310D/BnaA04g20290D/BnaA04g26210D/BnaA05g04890D/BnaA05g09150D/BnaA05g29540D/BnaA06g24650D/BnaA06g30630D/BnaA06g40440D/BnaA06g40190D/BnaA07g02670D/BnaA07g10150D/BnaA07g18860D/BnaA07g22640D/BnaA07g28990D/BnaA07g…	100
GO:0015824	proline transport	100/13378	344/76374	8.73493e-08	6.86516e-07	4.30561e-07	BnaA01g01960D/BnaA01g10770D/BnaA01g11010D/BnaA01g25260D/BnaA02g02570D/BnaA02g12360D/BnaA02g18180D/BnaA03g18420D/BnaA03g18430D/BnaA03g18460D/BnaA03g18470D/BnaA03g20330D/BnaA03g20340D/BnaA03g36110D/BnaA03g36120D/BnaA03g36390D/BnaA03g53320D/BnaA03g58530D/BnaA04g04130D/BnaA04g22400D/BnaA04g24430D/BnaA04g24440D/BnaA04g25230D/BnaA05g02820D/BnaA05g03430D/BnaA05g03440D/BnaA05g15400D/BnaA05g19550D/BnaA05g…	100

## Sheet: S6
Table S6 In silico expression analysis of BnLegLus in different tissues.
gene id	Subfamily	root	cotyledon_0h	vegetative_rosette	bud_2mm	bud_4mm	sepal	petal	filament	pollen	lower_stem_peel	middle_stem_peel	upper_stem_peel	leaf_1	leaf_2	leaf_3	leaf_4	leaf_5	leaf_6	leaf_7	leaf_8	leaf_9	leaf_10	leaf_11	leaf_12	leaf_13	leaf_14	leaf_15	leaf_16	leaf_17	leaf_18	leaf_19	leaf_20	leaf_21	leaf_22	leaf_23	silique_2DAF	silique_4DAF	silique_6DAF	silique_8DAF	silique_10DAF	silique_12DAF	silique_wall_14DAF	silique_wall_16DAF	silique_wall_18DAF	silique_wall_20DAF	silique_wall_22DAF	silique_wall_24DAF	silique_wall_26DAF
BnaA06g19830D	I	0.464086	0.057018	0.0281138	0.180993	0.0643702	0.0281138	0	0.0210121	0.0281138	0	0.109569	0.189207	0	0.0210121	0.0424658	0	0.0424658	0	0.0352649	0.0352649	0.0424658	0.0281138	0.057018	0	0	0	0	0	0.0352649	0	0	0	0.0210121	0.0281138	0	0.117287	0.205808	0.132884	0.172835	0.0424658	0.0643702	0	0	0	0.0792282	0.0281138	0	0.0281138
BnaC03g53750D		2.68075	0.057018	0.0942937	0.0281138	0.0210121	0	0.0210121	0	0	0.132884	0.414214	0.248331	0.0424658	0.0281138	0.0281138	0.0497167	0.0643702	0.0497167	0.156688	0.101905	0.0942937	0.057018	0.0352649	0.117287	0.0643702	0.0867349	0.0792282	0.0352649	0.140764	0.0867349	0.0643702	0.057018	0.109569	0.0792282	0.057018	0.109569	0.257013	0.197479	0.205808	0.265757	0.125058	0.109569	0.0942937	0.0139595	0.0867349	0.0717735	0.125058	0.0210121
BnaC06g21420D		0.464086	0.057018	0.0281138	0.180993	0.0643702	0.0281138	0	0.0210121	0.0281138	0	0.109569	0.189207	0	0.0210121	0.0424658	0	0.0424658	0	0.0352649	0.0352649	0.0424658	0.0281138	0.057018	0	0	0	0	0	0.0352649	0	0	0	0.0210121	0.0281138	0	0.117287	0.205808	0.132884	0.172835	0.0424658	0.0643702	0	0	0	0.0792282	0.0281138	0	0.0281138
BnaC03g11220D		2.68075	0.057018	0.0942937	0.0281138	0.0210121	0	0.0210121	0	0	0.132884	0.414214	0.248331	0.0424658	0.0281138	0.0281138	0.0497167	0.0643702	0.0497167	0.156688	0.101905	0.0942937	0.057018	0.0352649	0.117287	0.0643702	0.0867349	0.0792282	0.0352649	0.140764	0.0867349	0.0643702	0.057018	0.109569	0.0792282	0.057018	0.109569	0.257013	0.197479	0.205808	0.265757	0.125058	0.109569	0.0942937	0.0139595	0.0867349	0.0717735	0.125058	0.0210121
BnaA03g08990D		2.68075	0.057018	0.0942937	0.0281138	0.0210121	0	0.0210121	0	0	0.132884	0.414214	0.248331	0.0424658	0.0281138	0.0281138	0.0497167	0.0643702	0.0497167	0.156688	0.101905	0.0942937	0.057018	0.0352649	0.117287	0.0643702	0.0867349	0.0792282	0.0352649	0.140764	0.0867349	0.0643702	0.057018	0.109569	0.0792282	0.057018	0.109569	0.257013	0.197479	0.205808	0.265757	0.125058	0.109569	0.0942937	0.0139595	0.0867349	0.0717735	0.125058	0.0210121
BnaA09g20020D		9.48315	0	0	0	0	0	0	0	0	0	0	0.00695555	0.0210121	0.0139595	0.0139595	0.0497167	0.00695555	0.0210121	0.0424658	0.0643702	0.0424658	0.00695555	0.0792282	0.0792282	0.148698	0.0643702	0.109569	0.172835	0.148698	0.117287	0.0210121	0.356604	0.310393	0.414214	1.02792	0	0	0	0	0	0	0	0	0	0	0	0	0
BnaC03g55310D		9.48315	0	0	0	0	0	0	0	0	0	0	0.00695555	0.0210121	0.0139595	0.0139595	0.0497167	0.00695555	0.0210121	0.0424658	0.0643702	0.0424658	0.00695555	0.0792282	0.0792282	0.148698	0.0643702	0.109569	0.172835	0.148698	0.117287	0.0210121	0.356604	0.310393	0.414214	1.02792	0	0	0	0	0	0	0	0	0	0	0	0	0
BnaA07g02650D		1.04202	0	0	0.0210121	0	0	0	0	0	0	0	0	0	0.00695555	0	0.0139595	0	0	0	0	0	0	0	0	0	0	0	0.0139595	0.0424658	0	0.00695555	0.0792282	0	0	0	0	0	0	0	0	0	0.0139595	0	0	0	0	0	0
BnaA06g18530D		0.0717735	4.31474	6.31065	0.36604	0.0717735	0.0139595	0.109569	0.101905	0	0.404445	0.591073	1.05623	6.46426	6.67411	6.94474	8.91766	8.64646	8.64646	10.2356	10.6318	11.1257	10.6318	10.7942	11.7286	12.0864	11.996	12.9288	13.0257	10.3137	13.42	11.5533	10.3924	9.92832	10.2356	7.69388	0.464086	0.0281138	0.180993	0.172835	0.265757	2.03143	2.13834	1.73208	3.89056	5.10504	4.77572	4.50217	3.53154
BnaC09g35920D		3.56305	0.70527	0.647182	1.08493	0.765406	0.931873	0.892115	0.693491	0.117287	1.58471	1.07053	1.25012	1.56685	1.2974	1.65737	1.34567	1.21914	1.18859	1.67586	1.60268	1.58471	1.73208	1.82843	1.67586	2.55537	1.90795	2.34035	2.36359	2.16017	2.03143	2.81055	2.78423	2.43426	2.94493	5.58873	1.21914	1	1.41162	0.753211	0.693491	0.972465	0.815038	0.197479	0.536875	0.591073	0.658639	0.717131	1.28153
BnaA10g13110D		3.56305	0.70527	0.647182	1.08493	0.765406	0.931873	0.892115	0.693491	0.117287	1.58471	1.07053	1.25012	1.56685	1.2974	1.65737	1.34567	1.21914	1.18859	1.67586	1.60268	1.58471	1.73208	1.82843	1.67586	2.55537	1.90795	2.34035	2.36359	2.16017	2.03143	2.81055	2.78423	2.43426	2.94493	5.58873	1.21914	1	1.41162	0.753211	0.693491	0.972465	0.815038	0.197479	0.536875	0.591073	0.658639	0.717131	1.28153
BnaA03g09020D		2.22657	0.0497167	0	0.214195	0.0352649	0.319508	0	0.0210121	0	0.729074	0.319508	0.60214	0.647182	0.729074	0.670176	1.15846	0.986185	1.25012	1.36199	2.20428	1.73208	1.56685	2.63008	2.07375	3.08405	1.86791	2.41054	5.19026	2.07375	2.20428	6.21	1.49666	3.78991	3.02782	8.51366	0.0717735	0.0424658	0.148698	0.0139595	0	0.156688	0.117287	0.591073	1.62079	0.918528	1.02792	0.453973	2.22657
BnaA02g06450D		2.22657	0.0497167	0	0.214195	0.0352649	0.319508	0	0.0210121	0	0.729074	0.319508	0.60214	0.647182	0.729074	0.670176	1.15846	0.986185	1.25012	1.36199	2.20428	1.73208	1.56685	2.63008	2.07375	3.08405	1.86791	2.41054	5.19026	2.07375	2.20428	6.21	1.49666	3.78991	3.02782	8.51366	0.0717735	0.0424658	0.148698	0.0139595	0	0.156688	0.117287	0.591073	1.62079	0.918528	1.02792	0.453973	2.22657
BnaA10g13090D		4.77572	0.515717	0.986185	1.54912	0.148698	11.9063	13.5203	17.0009	0.0352649	0.283426	0.205808	0.265757	1.01391	1.05623	0.94531	1.17347	1.42839	1.14355	1.34567	1.28153	1.14355	0.958841	1.42839	1	1.07053	1.17347	1.14355	1.36199	1.02792	1.37841	1.46229	1.09943	1.80889	1.44528	8.44794	0.310393	0.394744	0.385109	0.613284	0.94531	1.58471	0.70527	0.777685	0.958841	1.15846	1.26577	0.753211	0.853176
BnaC09g35610D		0	0	0	0	0	0	0	0	0	0	0	0	0	0	0	0	0	0	0	0	0	0	0	0	0	0	0	0	0	0	0	0	0	0	0	0	0	0	0	0	0	0	0	0	0	0	0	0
BnaA10g13070D		4.77572	0.515717	0.986185	1.54912	0.148698	11.9063	13.5203	17.0009	0.0352649	0.283426	0.205808	0.265757	1.01391	1.05623	0.94531	1.17347	1.42839	1.14355	1.34567	1.28153	1.14355	0.958841	1.42839	1	1.07053	1.17347	1.14355	1.36199	1.02792	1.37841	1.46229	1.09943	1.80889	1.44528	8.44794	0.310393	0.394744	0.385109	0.613284	0.94531	1.58471	0.70527	0.777685	0.958841	1.15846	1.26577	0.753211	0.853176
BnaC09g35910D		4.77572	0.515717	0.986185	1.54912	0.148698	11.9063	13.5203	17.0009	0.0352649	0.283426	0.205808	0.265757	1.01391	1.05623	0.94531	1.17347	1.42839	1.14355	1.34567	1.28153	1.14355	0.958841	1.42839	1	1.07053	1.17347	1.14355	1.36199	1.02792	1.37841	1.46229	1.09943	1.80889	1.44528	8.44794	0.310393	0.394744	0.385109	0.613284	0.94531	1.58471	0.70527	0.777685	0.958841	1.15846	1.26577	0.753211	0.853176
BnaA10g13100D		4.77572	0.515717	0.986185	1.54912	0.148698	11.9063	13.5203	17.0009	0.0352649	0.283426	0.205808	0.265757	1.01391	1.05623	0.94531	1.17347	1.42839	1.14355	1.34567	1.28153	1.14355	0.958841	1.42839	1	1.07053	1.17347	1.14355	1.36199	1.02792	1.37841	1.46229	1.09943	1.80889	1.44528	8.44794	0.310393	0.394744	0.385109	0.613284	0.94531	1.58471	0.70527	0.777685	0.958841	1.15846	1.26577	0.753211	0.853176
BnaA06g18520D		3.92458	1.46229	1.75108	5.54322	3.37717	3.89056	3.75683	5.6807	0.257013	5.54322	6.21	4.89708	2.38698	2.22657	2.43426	2.97237	3.02782	3.11246	3.02782	2.36359	2.97237	2.89062	3.25748	2.605	2.89062	3.08405	2.83706	2.75809	3.34694	2.78423	2.07375	3.31691	1.78949	2.24901	1.9897	6.21	4.85634	5.6807	4.31474	4.61778	5.49802	3.16986	1.71321	3.50023	3.89056	3	2.91768	2.41054
BnaA10g13180D		0.765406	0	0.148698	0.0210121	0.394744	0	0	0	0	0.109569	0	0.0497167	0	0	0	0	0.0139595	0	0.0139595	0	0	0	0.0281138	0.0352649	0.00695555	0	0.0139595	0	0.0139595	0	0	0.0139595	0	0	0	0.0424658	0.0281138	0.0139595	0	0	0.0352649	0.0717735	0.0210121	0.0210121	0.0210121	0.0792282	0.0210121	0.0424658
BnaC09g35670D		0.753211	0	0	0.00695555	0	0.0210121	0	0	0	0	0.0281138	0	0	0	0	0.0139595	0	0	0	0.00695555	0	0	0	0	0	0	0	0	0	0.0139595	0	0.0281138	0	0	0	0	0	0	0	0	0	0.0139595	0	0	0.0139595	0	0.0139595	0
BnaA02g06440D		0.474269	0.0139595	0.0497167	0.109569	0.0352649	0	0.00695555	0.0139595	0	0.0717735	0.0139595	0.0497167	0.057018	0.0210121	0.0210121	0.109569	0.0352649	0.0139595	0.0424658	0.0139595	0.057018	0.0281138	0.0792282	0.0281138	0.0497167	0.0792282	0.0210121	0.0792282	0.0643702	0.0281138	0.0792282	0.0497167	0.0210121	0.0352649	0.0424658	0.0867349	0.0352649	0.057018	0.0210121	0.0352649	0.0281138	0.0281138	0.00695555	0	0.0643702	0.0792282	0.0139595	0.0352649
BnaC09g35950D		0	0	0	0.0210121	0	0	0	0	0	0	0	0	0	0	0	0	0	0	0	0.0210121	0.0210121	0	0	0.0139595	0.0210121	0	0.00695555	0.0352649	0	0	0	0	0	0	0	0	0	0	0	0	0	0	0	0	0.00695555	0.0210121	0	0
BnaC09g35640D		1.65737	0.827663	1.23457	2.16017	2.18215	0.42405	0.741101	1.73208	0.328686	3.85678	3.50023	1.9897	0.547565	0.42405	0.484524	0.647182	0.635804	0.60214	0.613284	0.613284	0.613284	0.443929	0.375542	0.248331	0.301342	0.337928	0.205808	0.156688	0.125058	0.189207	0.22264	0.214195	0.239708	0.140764	0.292353	3.22807	3.19887	3.22807	3.11246	3.95883	4.35171	4.02805	2.16017	3.19887	2.83706	3.02782	2.50642	2.86375
BnaC03g11250D		7.51496	0.505247	1.62079	0.385109	0.385109	0.0643702	0.156688	0.248331	0.117287	22.4254	31.2226	10.0043	0.879045	0.866066	0.94531	1.36199	1.86791	1.37841	4.24157	2.34035	5.10504	1.37841	3.11246	0.958841	1.2974	0.815038	1.11404	0.853176	1.14355	1.53151	1.96905	1.20381	4.54044	1.75108	3.72397	0.433955	0.214195	0.385109	0.681793	1.25012	1.34567	0.526259	2.4822	9.05611	9.48315	5.1475	1.23457	1.69447
BnaA03g09010D		7.51496	0.505247	1.62079	0.385109	0.385109	0.0643702	0.156688	0.248331	0.117287	22.4254	31.2226	10.0043	0.879045	0.866066	0.94531	1.36199	1.86791	1.37841	4.24157	2.34035	5.10504	1.37841	3.11246	0.958841	1.2974	0.815038	1.11404	0.853176	1.14355	1.53151	1.96905	1.20381	4.54044	1.75108	3.72397	0.433955	0.214195	0.385109	0.681793	1.25012	1.34567	0.526259	2.4822	9.05611	9.48315	5.1475	1.23457	1.69447
BnaA10g13150D		0	0	0	0	0.0210121	0	0	0	0	0	0.0717735	0	0	0	0	0	0	0	0	0	0	0	0	0	0	0	0	0	0	0	0.0497167	0	0	0	0	0.101905	0.0497167	0	0	0	0	0	0.164734	0.853176	2.18215	1.04202	0.0210121	0.310393
BnaA10g13170D		0	0	0	0	0.0210121	0	0	0	0	0	0.0717735	0	0	0	0	0	0	0	0	0	0	0	0	0	0	0	0	0	0	0	0.0497167	0	0	0	0	0.101905	0.0497167	0	0	0	0	0	0.164734	0.853176	2.18215	1.04202	0.0210121	0.310393
BnaC09g35660D		0	0	0	0	0.0210121	0	0	0	0	0	0.0717735	0	0	0	0	0	0	0	0	0	0	0	0	0	0	0	0	0	0	0	0.0497167	0	0	0	0	0.101905	0.0497167	0	0	0	0	0	0.164734	0.853176	2.18215	1.04202	0.0210121	0.310393
BnaA10g13160D		0.239708	0.0352649	1.17347	0	0	0	0	0	0	0	0	0	0	0	0	0	0	0	0	0	0	0	0	0	0	0	0	0	0	0	0	0	0	0	0	0	0	0	0	0	0	0	0	0	0	0	0	0
BnaC09g35650D		1.75108	0	0	0	0	0	0	0	0	0	0	0	0	0	0	0	0	0	0	0	0	0	0	0	0	0	0	0	0	0	0	0	0	0	0	0	0	0	0	0	0	0	0	0	0	0	0	0
BnaAnng26070D		0	0	0	0.0352649	0	0	0	0	0	0	0	0	0.0352649	0	0	0	0	0	0.0210121	0	0	0	0.0210121	0	0	0	0	0	0	0	0	0	0	0	0	0	0	0	0	0	0	0	0	0	0	0	0	0
BnaC08g02160D		0.0352649	0	0	0	0	0	0	0	0	0	0	0	0	0	0	0	0	0	0	0	0	0	0	0	0	0	0	0	0	0	0	0	0	0	0	0	0	0	0	0	0	0	0	0	0	0	0	0
BnaC04g14170D		4.1337	0	0	0	0	0	0.00695555	0	0	0	0	0	0	0	0	0	0	0	0	0	0	0	0	0	0	0	0	0	0	0	0	0	0	0	0	0	0	0	0	0	0	0	0	0	0	0	0	0
BnaA05g12700D		5.40856	0	0	0.0424658	0.00695555	0.0139595	0.0210121	0	0.0352649	0	0	0	0.00695555	0	0	0.00695555	0	0.00695555	0	0	0.0210121	0.0139595	0	0.00695555	0.00695555	0.0139595	0.0210121	0.0139595	0.0210121	0	0.00695555	0.00695555	0.0281138	0.0352649	0.0139595	0	0	0	0.0210121	0.0139595	0.0497167	0	0.00695555	0	0	0	0	0
BnaA10g12110D		0.658639	0.0210121	0.0139595	0	0.0139595	0	0.00695555	0	0.00695555	0.0139595	0	0.00695555	0.0210121	0.0210121	0.0139595	0	0	0.00695555	0	0.0139595	0	0	0.00695555	0	0	0.0139595	0.0139595	0.0139595	0.0424658	0.0139595	0.0643702	0.0139595	0	0.0717735	0.0424658	0.00695555	0.00695555	0.00695555	0.00695555	0.0352649	0.00695555	0	0	0	0	0.0139595	0.00695555	0
BnaA09g40830D		15.3362	0	0	0.0717735	0	0	0	0	0	0	0	0	0	0.0281138	0.0424658	0.0281138	0.0139595	0	0.0497167	0.0717735	0.00695555	0.0139595	0.0139595	0.0352649	0.0643702	0.0139595	0.0352649	0.0497167	0.125058	0	0.0497167	0.132884	0.189207	0.125058	0.0867349	0	0	0	0	0	0	0	0	0	0	0	0	0
BnaC08g33330D		15.3362	0	0	0.0717735	0	0	0	0	0	0	0	0	0	0.0281138	0.0424658	0.0281138	0.0139595	0	0.0497167	0.0717735	0.00695555	0.0139595	0.0139595	0.0352649	0.0643702	0.0139595	0.0352649	0.0497167	0.125058	0	0.0497167	0.132884	0.189207	0.125058	0.0867349	0	0	0	0	0	0	0	0	0	0	0	0	0
BnaC04g49200D	II	5.36429	0	0	0.0717735	0	0	0	0	0	0	0	0	0	0	0	0	0	0	0	0	0	0	0	0	0	0	0	0	0	0	0	0	0	0	0	0	0	0	0	0	0	0	0	0	0	0	0	0
BnaA04g25350D		1.8481	0	0	0	0	0	0	0	0	0	0	0.0139595	0	0.0210121	0	0	0.0139595	0	0	0	0	0	0	0	0	0	0	0	0	0.0352649	0.0139595	0.0139595	0.0139595	0.0139595	0	0	0	0	0.00695555	0	0.0210121	0	0	0	0	0	0	0
BnaC04g53070D		0.274561	0.0210121	0	0	0	0.0139595	0.0139595	0.0139595	0.239708	0	0	0.0281138	0.0281138	0.0139595	0	0.0139595	0	0.0210121	0	0	0	0	0	0	0.0942937	0.057018	0.00695555	0.0424658	0.0352649	0.0139595	0.00695555	0.140764	0.057018	0.0497167	0.156688	0.0139595	0	0	0	0.0281138	0	0	0	0	0	0.0139595	0	0
BnaA05g03480D		0	0	0	0.057018	0	0	0	0	0	0	0.0281138	0.0139595	0	0	0	0	0	0	0	0	0	0	0	0	0	0.0139595	0	0.0139595	0.0352649	0	0	0	0.0139595	0.0717735	0.0139595	0	0	0	0	0	0	0	0	0	0	0	0	0
BnaA03g20400D		0.0352649	0	0	0.0210121	0	0	0	0	0	0	0	0	0	0	0	0.0210121	0	0	0	0	0.0210121	0	0	0	0	0	0	0.0139595	0	0	0	0	0	0.0139595	0	0	0	0	0	0	0	0	0	0	0	0	0	0
BnaA04g27230D		1.23457	0.109569	0.0717735	0.815038	0.140764	23.59	26.0958	31.8996	0.148698	0.319508	0.301342	0.0867349	0.0867349	0.148698	0.239708	0.214195	0.265757	0.214195	0.453973	0.494849	0.647182	0.827663	0.972465	0.79005	1.14355	1.75108	1.49666	1.78949	2.07375	1.94854	2.81055	2.18215	2.11666	2.18215	9.70342	0.741101	0.231144	0.231144	0.057018	0.0352649	0.0352649	0.125058	0.515717	0.42405	3.02782	1.90795	0.972465	2.07375
BnaC06g17510D		0.0424658	0.00695555	0	0.0139595	0	0.0497167	0	0	0	0	0	0	0.0210121	0.0139595	0	0.0424658	0.0210121	0.0352649	0	0.0352649	0.0352649	0.0139595	0.0139595	0.0942937	0.140764	0.0717735	0.156688	0.156688	0.189207	0.301342	0.189207	0.140764	0.172835	0.283426	0.986185	0.0717735	0.00695555	0.0210121	0	0.0497167	0.0210121	0	0.0352649	0.057018	0.0424658	0.0424658	0	0.117287
BnaA08g13540D		0	0.214195	0.109569	0.00695555	0	0.0281138	0	0	0	0	0	0.189207	0.231144	0.547565	0.375542	0.536875	0.536875	0.658639	0.558329	0.536875	0.569168	0.558329	0.741101	0.414214	0.879045	0.681793	0.931873	1.34567	1.80889	1.07053	1.94854	1.8481	2.94493	2.13834	3.19887	0	0.0139595	0	0	0	0.0281138	0.0643702	0.0717735	0.214195	0.265757	0.132884	0.337928	0.172835
BnaC06g31200D		1.2974	0	0	0	0	0	0	0	0	0	0.00695555	0.0643702	0.0139595	0	0.0643702	0.0139595	0.0717735	0.0210121	0.0867349	0.0210121	0.109569	0.0352649	0.0210121	0.0210121	0.0139595	0.0424658	0.0424658	0.0139595	0.101905	0.0210121	0.0867349	0.0352649	0.0792282	0.189207	0.0281138	0	0	0.0139595	0	0	0.00695555	0	0	0	0	0	0	0
BnaA07g28630D		1.2974	0	0	0	0	0	0	0	0	0	0.00695555	0.0643702	0.0139595	0	0.0643702	0.0139595	0.0717735	0.0210121	0.0867349	0.0210121	0.109569	0.0352649	0.0210121	0.0210121	0.0139595	0.0424658	0.0424658	0.0139595	0.101905	0.0210121	0.0867349	0.0352649	0.0792282	0.189207	0.0281138	0	0	0.0139595	0	0	0.00695555	0	0	0	0	0	0	0
BnaC04g25390D		0.0281138	0	0	0	0	0	0	0	0	0.526259	0.0867349	0.148698	0	0	0	0	0	0	0	0	0.0139595	0.0139595	0.00695555	0	0	0	0	0	0.0352649	0.00695555	0.0281138	0	0	0.0139595	0.0424658	0	0.0352649	0.0281138	0	0	0	0	0	0	0	0	0.0139595	0
BnaA04g03500D		0.0867349	0	0	0	0	0	0	0	0	0	0	0	0	0	0	0	0	0	0	0	0	0	0	0	0	0	0	0	0	0	0	0	0	0	0	0	0	0	0	0	0	0	0	0	0	0	0	0
BnaA07g37820D		0.109569	0	0	0	0	0	0	0	0	0	0	0	0	0	0	0	0.00695555	0	0	0	0	0	0	0	0	0.0210121	0	0	0	0	0	0	0	0	0	0	0	0	0	0	0	0	0	0	0	0	0	0
BnaCnng35990D		0.0717735	0	0.0210121	0	0	0	0	0	0	0	0	0	0	0	0	0.0139595	0.00695555	0	0	0	0.0139595	0	0	0.0139595	0.0139595	0.0139595	0	0.0139595	0	0.0139595	0.0210121	0.0139595	0	0.0139595	0	0	0	0	0	0	0	0	0	0	0	0	0	0
BnaC03g30940D		18.2929	10.8762	8.71356	6.67411	2.29436	4.85634	0.205808	0.453973	0.0497167	34.5062	37.0546	38.1245	18.5622	19.5348	22.2636	26.0958	30.779	29.2738	38.9466	40.0696	40.0696	35.2523	38.1245	39.7859	35.7583	32.3589	34.7532	30.125	23.761	27.2465	28.446	23.761	38.3966	29.6965	31	6.31065	5.9644	10.8762	6.1602	8.51366	16.0299	13.1232	49.2134	52.4456	31.4467	27.84	20.7057	40.3553
BnaA03g26180D		0.0139595	7.63383	2.89062	1.01391	0.0867349	0.125058	0	0.0139595	0	0.693491	1.82843	10.6318	13.1232	14.2422	17.0009	15.9123	20.8566	24.2813	22.5883	28.8571	25.5382	23.4201	22.7524	24.1067	28.2426	24.4572	31	27.443	20.4068	24.6342	27.443	23.761	48.18	26.8576	13.0257	0.180993	0.385109	0.931873	0.753211	0.94531	1.90795	2.24901	1.04202	2.73213	4.54044	4.1337	2.78423	1.15846
BnaA05g06820D		10.3137	12.5479	6.4127	20.5557	9.19649	7.22491	5.32033	8.38268	0.248331	48.5221	54.7152	52.4456	39.5042	44.5696	52.8174	54.3304	68.551	73.028	82.8652	82.2859	93.3532	84.6274	92.0542	94.6704	107.383	112.772	112.772	112.772	105.153	111.206	105.153	102.968	143.007	126.116	73.028	29.2738	20.259	29.6965	19.9663	19.2521	23.59	20.1121	54.7152	69.0348	46.5048	45.5271	44.8866	60.3929
BnaC04g07660D		12.3614	23.59	13.9285	29.4844	17.507	47.8403	83.4485	55.493	1.78949	50.6251	38.9466	49.5626	50.6251	52.8174	60.3929	64.3448	76.1717	78.3413	85.2229	92.0542	91.4115	84.6274	86.4266	96.6806	103.691	103.691	103.691	100.829	126.116	105.153	108.896	128.787	237.856	165.572	178.769	34.0174	18.2929	28.2426	17.1261	19.8215	21.4711	40.0696	57.4852	90.7731	99.4268	78.3413	60.3929	87.647
BnaA03g17380D		20.1121	7.51496	6.56846	3.16986	1.82843	0.866066	0.42405	0.580083	0.0643702	44.5696	31.6724	25.5382	13.8254	15.3362	16.5087	20.1121	23.4201	24.1067	29.6965	33.2968	31.2226	30.779	31.4467	35.5044	34.7532	28.6508	33.0598	24.4572	19.9663	24.2813	26.2843	20.4068	35.0019	25.9087	21.9433	1.60268	2.29436	5.10504	2.78423	3.02782	6.3615	7.39773	20.4068	29.0647	37.3193	17.1261	12.5479	18.9733
BnaA09g54750D		5.82108	1.46229	2.13834	2.29436	3.92458	13.723	9.77787	8.06307	0.189207	8.00047	10.3924	6.06162	3.02782	2.81055	3.34694	3.50023	3.82323	3.43828	4.65685	4.31474	5.32033	3.85678	5.63456	4.6962	4.89708	5.06287	5.40856	5.32033	5.02099	5.54322	5.58873	5.10504	7.75435	5.77396	11.4666	3.02782	2.24901	3.02782	2.07375	2.41054	3.95883	4.9794	4.81589	13.5203	26.4741	17.6357	5.72717	5.9644
BnaC08g24800D		4.61778	1.46229	1.26577	3	2.89062	9.19649	4.61778	7.75435	0.292353	3.85678	4.38893	3.82323	3.99332	3.16986	3.85678	3.46915	3.43828	3.25748	4.42642	4.57897	4.61778	3.37717	4.06303	3.69134	3.75683	4.57897	4.09824	4.16941	4.54044	4.16941	4.09824	4.81589	5.02099	4.20537	5.32033	3.19887	3.02782	4.65685	3.14106	3.62675	3.89056	4.9794	8.06307	16.7531	27.0514	20.4068	3.78991	6.31065
BnaC02g28690D		1.23457	2.91768	1.47942	0.777685	0.474269	13.42	6.67411	5.06287	0	4.35171	2.36359	3.46915	4.61778	4.46416	4.81589	5.82108	6.1602	6.67411	8.00047	8.31787	8.98664	8.44794	9.05611	9.12605	12.4543	10.8762	12.9288	16.8766	12.1775	13.0257	16.5087	10.9588	11.3805	12.0864	17.3792	1.01391	0.827663	1.62079	1.53151	1.96905	1.77022	2.31728	11.4666	8.25351	4.81589	7.87656	6.56846	7.63383
BnaA02g23230D		1.65737	4.06303	1.60268	1.01391	0.337928	17.2522	6.31065	3.82323	0.0497167	4.27803	3.05584	3.34694	6.6211	6.51618	7.9383	9.05611	10.0043	10.4716	11.3805	14.2422	13.8254	11.6407	15.6795	15.2234	21.4711	17.7654	21.6274	29.91	19.9663	19.393	28.6508	17.507	18.4271	18.6983	26.8576	1.44528	1.17347	1.75108	1.41162	1.80889	1.96905	4.31474	19.393	14.2422	7.05564	10.0809	8.91766	14.2422
BnaC03g30950D		0	0.125058	0.00695555	0.0139595	0.0139595	3.85678	0.0792282	0.347234	0.0139595	0.0424658	0.0497167	0.310393	0.319508	0.394744	0.337928	0.36604	0.526259	0.60214	0.613284	0.892115	0.580083	0.753211	1.8481	0.958841	2.97237	1.26577	2.13834	4.93809	1.96905	1.21914	8.71356	1.67586	3.62675	1.94854	13.2215	0.484524	0.172835	0.132884	0.0210121	0.0210121	0.0210121	0.404445	1.67586	4.85634	2.50642	2.01049	1.09943	6.94474
BnaA03g26190D		0.0867349	0.0352649	0	0.197479	0	0	0	0	0	0.117287	0.0717735	0.0139595	0.125058	0.101905	0.239708	0.214195	0.197479	0.0643702	0.274561	0.189207	0.265757	0.117287	0.239708	0.205808	0.197479	0.0281138	0.101905	0.319508	0.156688	0.0942937	0.729074	0.0942937	0.42405	0.109569	0.328686	0.257013	0.0643702	0.0942937	0.132884	0.0424658	0.0352649	0.189207	0.986185	2.36359	2.70635	1.26577	0.248331	1.49666
BnaA02g36540D		0.00695555	0.337928	0.319508	0.0497167	0.0139595	0.140764	0	0.0792282	0.00695555	0.404445	0.132884	1.05623	1.47942	1.37841	2.11666	2.78423	2.605	3.34694	2.68075	4.77572	3.25748	3.08405	4.06303	4.02805	5.82108	3.43828	4.24157	7.28212	4.24157	3.34694	10.5514	3.56305	8.57983	3.72397	5.27667	0.197479	0.0139595	0.117287	0	0.0139595	0.0210121	0.70527	2.07375	5.02099	3.02782	4.6962	4.16941	7.1681
BnaCnng19180D		0.591073	0.866066	1.34567	0.292353	0.109569	0.60214	0	0.0424658	0	0.328686	1.36199	0.536875	0.36604	0.36604	0.526259	0.347234	0.464086	0.505247	0.515717	0.70527	0.474269	0.385109	0.94531	0.453973	0.958841	0.693491	0.94531	1.44528	1.94854	0.536875	3.14106	1.39496	2.50642	1.77022	3.16986	2.63008	0.558329	0.453973	0.443929	0.494849	0.464086	0.443929	1.58471	3.82323	4.50217	3.28709	1.08493	3.82323
BnaC02g27350D		0.0497167	0.0792282	0.0352649	0.109569	0.101905	0.0352649	0.0281138	0.057018	0.0792282	0.0210121	0.0210121	0.0497167	0.239708	0.205808	0.310393	0.310393	0.505247	0.347234	0.292353	0.443929	0.536875	0.292353	0.494849	0.443929	0.635804	0.515717	0.658639	0.777685	0.464086	0.274561	0.918528	0.853176	1.18859	0.905276	0.670176	0	0.0792282	0.0424658	0.0792282	0.0792282	0.00695555	0.0424658	0.0643702	0.0210121	0	0.0139595	0.0497167	0.0792282
BnaA04g27940D		0	0.125058	0.00695555	0.0139595	0.0139595	3.85678	0.0792282	0.347234	0.0139595	0.0424658	0.0497167	0.310393	0.319508	0.394744	0.337928	0.36604	0.526259	0.60214	0.613284	0.892115	0.580083	0.753211	1.8481	0.958841	2.97237	1.26577	2.13834	4.93809	1.96905	1.21914	8.71356	1.67586	3.62675	1.94854	13.2215	0.484524	0.172835	0.132884	0.0210121	0.0210121	0.0210121	0.404445	1.67586	4.85634	2.50642	2.01049	1.09943	6.94474
BnaCnng19190D		0.172835	4.57897	1.41162	0.172835	0.0867349	5.9644	0.0424658	0.156688	0.0424658	2.24901	3.16986	8.25351	17.3792	19.2521	18.8353	18.5622	19.6776	21.4711	22.7524	25.7228	21.9433	24.1067	33.5353	30.5594	37.5859	26.8576	36.5307	49.2134	31.8996	26.8576	62.1189	28.446	48.5221	30.125	40.3553	3.37717	0.70527	0.815038	0.180993	0.189207	0.310393	5.27667	11.3805	23.4201	15.5642	15.7955	9.92832	32.1285
BnaCnng01420D		0.591073	0.866066	1.34567	0.292353	0.109569	0.60214	0	0.0424658	0	0.328686	1.36199	0.536875	0.36604	0.36604	0.526259	0.347234	0.464086	0.505247	0.515717	0.70527	0.474269	0.385109	0.94531	0.453973	0.958841	0.693491	0.94531	1.44528	1.94854	0.536875	3.14106	1.39496	2.50642	1.77022	3.16986	2.63008	0.558329	0.453973	0.443929	0.494849	0.464086	0.443929	1.58471	3.82323	4.50217	3.28709	1.08493	3.82323
BnaA08g13760D	III	2.16017	0.414214	1.39496	1.42839	0.36604	31.4467	32.1285	23.59	0.0352649	1.67586	1.36199	1.44528	0.918528	0.729074	1.23457	1.15846	1.8481	1.8481	2.75809	3.08405	3.75683	3.46915	4.54044	4.65685	5.45313	5.86852	5.82108	7.57419	7.57419	8.78112	8.00047	6.56846	6.3615	7.9383	17.0009	2.24901	1.39496	1.14355	0.375542	0.356604	0.558329	0.36604	2.63008	5.58873	6.94474	5.63456	4.42642	8.91766
BnaC08g13010D		8.12611	1.9897	3.46915	2.36359	0.693491	6.26015	6.26015	7.22491	0.0497167	4.09824	2.38698	2.09513	2.41054	2.38698	2.53081	2.36359	2.81055	2.78423	2.73213	2.91768	3.46915	3.08405	3.43828	3.46915	2.78423	3.53154	3.14106	3.22807	5.72717	4.54044	3.50023	6.21	5.77396	6.72749	7.57419	2.41054	2.55537	2.78423	1.86791	2.18215	2.78423	1.28153	1.05623	1	2.11666	1.96905	2.65533	2.29436
BnaC09g22400D		2.07375	0.60214	1.08493	0.840375	0.569168	4.06303	4.61778	4.46416	0.0281138	2.20428	2.5801	2.94493	0.214195	0.356604	0.265757	0.337928	0.385109	0.257013	0.547565	0.536875	0.484524	0.558329	0.892115	0.658639	0.729074	0.879045	0.670176	1	1.25012	0.931873	1.02792	1.04202	1.23457	0.905276	2.03143	1.02792	0.404445	0.536875	0.394744	0.658639	0.717131	0.189207	0.443929	0.866066	0.931873	0.827663	0.79005	0.931873
BnaA09g20070D		7.45614	0.283426	1.73208	0.729074	4.89708	1.80889	3.08405	4.1337	0.464086	4.24157	7.1681	6.83536	0.140764	0.205808	0.172835	0.148698	0.265757	0.125058	0.117287	0.283426	0.189207	0.239708	0.505247	0.337928	0.42405	0.474269	0.347234	0.777685	0.658639	0.536875	0.658639	0.741101	0.815038	0.635804	3.59479	0.414214	0.385109	0.515717	0.802501	1.25012	1.80889	0.547565	1.14355	3.28709	3.08405	1.77022	1.65737	2.31728
BnaA09g56900D		11.295	0.741101	1.31338	1.67586	2.16017	6.11074	6.83536	5.10504	0.0643702	4.02805	3.43828	3.08405	3.43828	3.56305	3.22807	4.06303	3.95883	4.24157	4.73582	5.82108	6.11074	5.54322	6.46426	6.4127	7	6.67411	7	9.70342	8.78112	8.00047	9.19649	7.63383	8.78112	9.33882	16.0299	2.34035	1.63902	1.49666	1.86791	1.39496	2.20428	3.43828	8.06307	16.8766	13.2215	11.5533	5.58873	15.4498
BnaC08g38820D		12.2691	1.77022	4.9794	2.83706	2.41054	25.7228	26.8576	19.5348	0.265757	8.84916	7.69388	6.78124	6.6211	7.39773	6.94474	7.51496	9.12605	9.77787	12.2691	12.0864	14.3482	12.8326	17.0009	15.2234	20.259	16.3878	20.1121	24.9921	17.8959	21.7848	25.1729	13.9285	16.8766	16.8766	29.0647	4.9794	3.46915	3.99332	3.75683	3.99332	8.06307	12.2691	30.125	55.8859	61.2499	43.9422	25.1729	52.8174
BnaC01g39300D	IV	1.11404	8.91766	11.5533	1.46229	2.01049	7.69388	0.635804	0.670176	2.83706	1.36199	1.58471	4.93809	16.6305	14.6707	17.1261	15.9123	19.2521	20.7057	20.8566	25.1729	22.5883	21.0087	29.4844	23.59	40.3553	24.9921	29.6965	43.0173	35.7583	26.0958	41.2243	30.779	43.9422	32.5909	46.1766	0.337928	0.647182	1.01391	0.717131	0.777685	1.17347	9.48315	19.2521	31.4467	12.1775	15.4498	22.2636	46.5048
BnaA01g32250D		1.11404	8.91766	11.5533	1.46229	2.01049	7.69388	0.635804	0.670176	2.83706	1.36199	1.58471	4.93809	16.6305	14.6707	17.1261	15.9123	19.2521	20.7057	20.8566	25.1729	22.5883	21.0087	29.4844	23.59	40.3553	24.9921	29.6965	43.0173	35.7583	26.0958	41.2243	30.779	43.9422	32.5909	46.1766	0.337928	0.647182	1.01391	0.717131	0.777685	1.17347	9.48315	19.2521	31.4467	12.1775	15.4498	22.2636	46.5048
BnaA03g00300D		1.9897	0.265757	0.180993	0.815038	0.526259	0.328686	0.464086	0.433955	0	0.394744	0.164734	0.197479	0.394744	0.292353	0.385109	0.580083	0.526259	0.515717	0.827663	0.681793	0.681793	0.613284	0.802501	0.892115	0.986185	0.670176	0.918528	1.26577	0.931873	1.04202	0.958841	1.14355	1.67586	1.12874	1.14355	1.47942	0.94531	1.32947	1.46229	1.56685	1.04202	0.433955	0.189207	0.853176	0.547565	0.474269	0.239708	0.505247
BnaC03g00190D		3	0.60214	0.866066	2.11666	1.21914	0.94531	1.09943	0.753211	0.0424658	1.92817	0.972465	1.02792	0.802501	1.07053	0.931873	1.18859	1.44528	1.49666	1.42839	1.94854	1.82843	1.92817	1.9897	1.47942	1.90795	1.53151	2.07375	2.41054	2.65533	2.55537	2.78423	2.73213	3.22807	3.46915	4.02805	1.96905	2.18215	3.05584	3.14106	3.25748	2.94493	1.31338	0.693491	1.2974	1.75108	1.34567	0.70527	1.47942
BnaC03g13350D		9.48315	4.16941	3.82323	3.53154	1.56685	1.18859	0.866066	0.658639	0.117287	3.43828	2.05252	1.82843	1.08493	1	1.07053	1.07053	1.32947	1.09943	0.918528	1.05623	1.09943	1.14355	1.32947	1.53151	0.958841	1.47942	1.36199	1.62079	1.54912	1.75108	1.51403	1.60268	1.51403	1.78949	1.51403	7.57419	6.46426	4.09824	2.65533	2.63008	2.605	2.70635	2.07375	2.16017	2.70635	2.24901	1.90795	1.77022
BnaA03g10660D		7.45614	0.109569	0.0424658	0.36604	0.0643702	0.394744	0.274561	0.515717	0.132884	0.231144	0.180993	0.125058	0.148698	0.0643702	0.214195	0.140764	0.189207	0.180993	0.22264	0.248331	0.385109	0.274561	0.536875	0.328686	0.60214	0.693491	0.892115	0.840375	0.624505	1.25012	1.21914	0.494849	0.658639	0.840375	0.777685	0.0352649	0.0717735	0.132884	0.156688	0.125058	0.0792282	0.0792282	2.31728	2.43426	0.79005	0.79005	0.613284	2.68075
BnaC07g50910D		0.0424658	0	0	0	0	0	0	0.0210121	0	0	0	0	0	0	0	0	0	0	0.0424658	0	0.00695555	0	0.0210121	0	0	0.164734	0	0.0139595	0	0	0	0.0643702	0.101905	0.0942937	0.0717735	0	0	0	0	0.0210121	0	0	0	0	0	0	0	0.125058
BnaCnng03990D		0.892115	0	0.0352649	0.0867349	0	0.148698	0.0139595	0.148698	0.00695555	0	0	0.00695555	0.0424658	0	0.0210121	0.0281138	0	0.00695555	0.0281138	0.0139595	0.0210121	0	0.0867349	0.0717735	0.132884	0.433955	0.257013	0.319508	0.484524	0.22264	0.132884	0.385109	0.22264	0.356604	1.62079	0	0	0.0139595	0	0	0	0	0	0	0.0139595	0	0	0
BnaAnng00150D		0.753211	1.01391	1.47942	0.265757	0.356604	93.3532	23.9333	16.0299	0.172835	0.0352649	0.569168	2.81055	18.8353	18.6983	17.8959	19.6776	20.4068	20.5557	21.3159	22.7524	22.1029	22.5883	28.446	24.4572	37.3193	28.0406	31.6724	38.3966	29.91	27.84	37.3193	27.6408	27.443	31.4467	44.2548	0.180993	0.117287	0.0497167	0.189207	0.328686	0.729074	2.86375	6.1602	9.26741	3.59479	7.63383	10.6318	13.8254
BnaA03g00310D		1.9897	1.49666	1.28153	2.50642	2.34035	3.22807	4.20537	2.86375	0.180993	3.56305	3.19887	2.53081	2.4822	2.89062	2.94493	3.37717	3.62675	3.62675	4.27803	4.6962	4.31474	3.50023	4.02805	3.85678	5.36429	4.46416	5.54322	7.69388	7.39773	5.36429	8.91766	6.67411	10.0809	8.38268	13.5203	2.605	1.78949	2.70635	3.19887	3.02782	2.73213	2.03143	1.28153	2.68075	2.18215	2.18215	1.58471	1.9897
BnaC03g00210D		1.9897	1.49666	1.28153	2.50642	2.34035	3.22807	4.20537	2.86375	0.180993	3.56305	3.19887	2.53081	2.4822	2.89062	2.94493	3.37717	3.62675	3.62675	4.27803	4.6962	4.31474	3.50023	4.02805	3.85678	5.36429	4.46416	5.54322	7.69388	7.39773	5.36429	8.91766	6.67411	10.0809	8.38268	13.5203	2.605	1.78949	2.70635	3.19887	3.02782	2.73213	2.03143	1.28153	2.68075	2.18215	2.18215	1.58471	1.9897
BnaC04g27370D	V	1.54912	4.42642	5.06287	4.85634	1.23457	0.0792282	0.0942937	0.0942937	0.0643702	2.89062	2.34035	2.4822	1.26577	0.693491	0.827663	0.765406	0.624505	0.591073	0.558329	0.681793	0.474269	0.526259	0.484524	0.414214	0.319508	0.328686	0.231144	0.319508	0.132884	0.117287	0.189207	0.265757	0.148698	0.0792282	0.0210121	7.11168	7.69388	5.77396	3.14106	2.11666	1.34567	0.693491	0.172835	0.310393	0.265757	0.265757	0.180993	0.0210121
BnaA04g04820D		1.54912	4.42642	5.06287	4.85634	1.23457	0.0792282	0.0942937	0.0942937	0.0643702	2.89062	2.34035	2.4822	1.26577	0.693491	0.827663	0.765406	0.624505	0.591073	0.558329	0.681793	0.474269	0.526259	0.484524	0.414214	0.319508	0.328686	0.231144	0.319508	0.132884	0.117287	0.189207	0.265757	0.148698	0.0792282	0.0210121	7.11168	7.69388	5.77396	3.14106	2.11666	1.34567	0.693491	0.172835	0.310393	0.265757	0.265757	0.180993	0.0210121
BnaA03g00760D		16.7531	2.11666	5.10504	7.28212	9.05611	0.385109	0.356604	1.09943	0.0867349	28.6508	24.4572	21.0087	4.54044	4.31474	3.92458	4.06303	4.31474	3.43828	4.50217	3.11246	3.31691	2.43426	3.89056	2.38698	1.8481	1.9897	1.69447	1.44528	1.18859	2.11666	1.18859	1.14355	0.765406	1.20381	0.301342	10.7127	8.51366	12.8326	14.8895	14.7797	17.7654	10.7942	5.36429	8.31787	7.69388	8.44794	9.55606	6.1602
BnaC03g01060D		20.5557	1.54912	3.34694	6.1602	10.7942	0.70527	0.301342	0.443929	0.274561	30.5594	27.6408	21.9433	5.86852	6.06162	5.58873	5.6807	6.01285	4.73582	6.11074	4.9794	5.19026	4.24157	5.86852	4.57897	4.02805	4.38893	3.65893	3.50023	3.75683	4.46416	2.5801	3.89056	2.97237	3.40762	0.905276	8.38268	7.22491	10.7942	12.6422	14.2422	17.7654	15.1113	11.996	13.42	12.3614	14.0324	14.3482	9.92832
BnaC09g32380D		0.905276	0.385109	0.328686	1.02792	0.239708	0.0717735	0.0497167	0.214195	0	0.879045	0.729074	1.08493	0.0792282	0.132884	0.109569	0.0942937	0.0942937	0.0424658	0.057018	0.0792282	0.0867349	0.057018	0.0497167	0.0210121	0.0352649	0.0792282	0.057018	0.0643702	0.0210121	0.0139595	0	0	0.0281138	0.0210121	0.0210121	2.34035	3.14106	3.05584	1.71321	1.08493	0.569168	0.414214	2.75809	0.515717	0.109569	0.117287	0.0643702	0.580083
BnaA10g09930D		0.777685	0.257013	0.453973	0.635804	0.319508	0.0281138	0.057018	0.0792282	0	0.729074	0.569168	0.693491	0.0497167	0.0942937	0.0210121	0.117287	0.0497167	0.101905	0.0942937	0.0792282	0.0210121	0.117287	0.057018	0.0139595	0.0139595	0	0	0	0.0139595	0.0139595	0.0139595	0	0	0	0.0139595	1.58471	1.86791	1.80889	1.23457	0.591073	0.526259	0.337928	4.73582	1.07053	0.132884	0.109569	0.0643702	0.647182
BnaA06g32360D		0.0867349	0.197479	0.132884	0.464086	0.117287	0.0139595	0.0424658	0	0.0139595	0.60214	0.292353	0.189207	0.0139595	0.0281138	0.0281138	0.0424658	0.0424658	0.0281138	0	0.0352649	0.057018	0.0497167	0.0210121	0.0139595	0.0139595	0	0.0139595	0	0.0424658	0	0.0210121	0.0139595	0.0210121	0.0139595	0	0.892115	0.385109	0.494849	0.453973	0.693491	0.569168	0.164734	0.248331	0.101905	0.0497167	0.0717735	0.0792282	0.0424658
BnaC07g24050D		0.0497167	0	0.0139595	0.164734	0.0717735	0.0210121	0.0139595	0.0717735	0.0792282	0.117287	0.0792282	0.0643702	0.0139595	0	0.00695555	0.00695555	0.0139595	0.0210121	0.00695555	0.0210121	0	0	0	0	0	0	0	0	0	0.0139595	0.0281138	0.0139595	0.0139595	0	0.0139595	0.385109	0.257013	0.197479	0.231144	0.301342	0.197479	0.00695555	0.0424658	0.0139595	0.0139595	0.00695555	0.0210121	0.0352649
BnaA10g24210D		0.197479	0	0.00695555	0.0424658	0.0424658	0.0139595	0	0.0210121	0.0139595	0	0	0	0	0.0424658	0.057018	0	0.0281138	0.0139595	0.0424658	0	0.0139595	0.0139595	0.0643702	0.172835	0.301342	0.635804	0.328686	0.693491	1.11404	0.670176	0.464086	0.892115	0.681793	1.32947	7.1681	0.148698	0.148698	0.0139595	0	0	0	0	0	0	0	0	0	0
BnaA10g15630D		0.0867349	0	0	0.197479	0	0.0139595	0.0139595	0.0139595	0	0	0	0	0.0643702	0.0139595	0.00695555	0.0352649	0.00695555	0.00695555	0.0281138	0.00695555	0.0210121	0.0497167	0.0139595	0.0139595	0	0.0717735	0.057018	0.0497167	0	0.0281138	0.0210121	0.0424658	0.0424658	0.0281138	0.0281138	0.0643702	0	0.0139595	0.0717735	0.0281138	0	0	0.101905	0	0	0	0	0
BnaC02g00260D		0.328686	0.0352649	0.0497167	0.0867349	0.00695555	0	0.00695555	0	0	0.125058	0.109569	0.057018	0.0210121	0.0210121	0.0210121	0.0424658	0.00695555	0.0210121	0.0352649	0	0.0281138	0.0139595	0.0717735	0.0210121	0.00695555	0.0352649	0	0	0.0139595	0.0497167	0	0.0139595	0.0210121	0.0717735	0.0139595	0.0139595	0.0424658	0.0867349	0.0281138	0.0792282	0.0643702	0.0352649	0.0281138	0.0139595	0.0139595	0	0.0210121	0.0352649
BnaA03g03000D		0.328686	0.0352649	0.0497167	0.0867349	0.00695555	0	0.00695555	0	0	0.125058	0.109569	0.057018	0.0210121	0.0210121	0.0210121	0.0424658	0.00695555	0.0210121	0.0352649	0	0.0281138	0.0139595	0.0717735	0.0210121	0.00695555	0.0352649	0	0	0.0139595	0.0497167	0	0.0139595	0.0210121	0.0717735	0.0139595	0.0139595	0.0424658	0.0867349	0.0281138	0.0792282	0.0643702	0.0352649	0.0281138	0.0139595	0.0139595	0	0.0210121	0.0352649
BnaC03g04380D		0.0867349	0	0	0.197479	0	0.0139595	0.0139595	0.0139595	0	0	0	0	0.0643702	0.0139595	0.00695555	0.0352649	0.00695555	0.00695555	0.0281138	0.00695555	0.0210121	0.0497167	0.0139595	0.0139595	0	0.0717735	0.057018	0.0497167	0	0.0281138	0.0210121	0.0424658	0.0424658	0.0281138	0.0281138	0.0643702	0	0.0139595	0.0717735	0.0281138	0	0	0.101905	0	0	0	0	0
BnaA06g24500D		1.58471	0.301342	0.248331	0.156688	0	4.46416	0.197479	0.474269	0.0139595	0.265757	0.197479	0.301342	0.375542	0.205808	0.443929	0.505247	0.443929	0.464086	0.681793	1.04202	0.866066	0.827663	2.27161	1.54912	4.1337	1.46229	3.37717	9.48315	6.01285	2.29436	14.1369	2.20428	2.68075	2.86375	7.11168	0.125058	0.00695555	0.0942937	0.0210121	0.0210121	0.0717735	1.82843	6.94474	13.723	5.86852	7.81524	6.4127	24.4572
BnaAnng20840D		1.86791	0.375542	0.231144	0.109569	0	0.972465	0.0643702	0.0717735	0	0.337928	0.274561	0.328686	0.375542	0.375542	0.505247	0.777685	0.729074	1	1.15846	1.92817	1.92817	1.69447	3.08405	1.86791	4.46416	2.91768	3.95883	8.18959	6.4127	3.46915	12.3614	3.16986	5.02099	3.56305	10.3137	0.148698	0.0497167	0.0210121	0	0.0139595	0.0139595	0.433955	5.54322	11.1257	4.38893	6.06162	4.81589	19.2521
BnaA02g10020D		0	0.0497167	0.140764	0	0	0	0.0281138	0	0	0	0	0	0	0	0	0	0	0	0	0	0.0210121	0	0.0139595	0	0	0	0.0210121	0	0	0	0	0	0.0139595	0	0	0	0	0	0	0	0	0	0	0	0	0	0	0
BnaA05g11920D		0	0.0497167	0.140764	0	0	0	0.0281138	0	0	0	0	0	0	0	0	0	0	0	0	0	0.0210121	0	0.0139595	0	0	0	0.0210121	0	0	0	0	0	0.0139595	0	0	0	0	0	0	0	0	0	0	0	0	0	0	0
BnaC08g17660D		1.42839	0	0	0.0281138	0	0	0	0	0	0.0139595	0	0	0	0.00695555	0	0	0	0	0	0.0352649	0	0	0	0	0	0	0	0	0	0	0	0	0	0	0	0	0	0	0	0	0	0	0	0	0	0	0	0
BnaA07g07630D		0	0	0	0	0	0	0	0	0	0	0	0	0	0	0	0	0	0	0	0	0	0	0	0	0	0	0	0	0	0	0	0	0	0	0	0	0	0	0	0	0	0	0	0	0	0.0210121	0	0
BnaA07g07620D		0	0	0	0	0	0	0	0	0	0	0	0	0	0	0	0	0	0	0	0	0	0	0	0	0	0	0	0	0	0	0	0	0	0	0	0	0	0	0	0	0	0	0	0	0	0.0210121	0	0
BnaA06g01170D	VI	1.78949	0.765406	1.90795	3.56305	0.958841	0	0	0	0	2.20428	1.07053	0.547565	1.07053	0.892115	0.840375	0.918528	0.879045	1.01391	0.60214	0.866066	1	0.60214	0.453973	1.05623	0.79005	0.536875	0.385109	3	0.310393	0.214195	0.42405	0.337928	0.132884	0.117287	0.0643702	2.5801	2.11666	2.83706	4.73582	10.3137	10.5514	1.71321	2.01049	0.214195	0.729074	0.474269	1.25012	1.23457
BnaC06g06120D		3.22807	1.44528	4.35171	11.3805	0.385109	0	0	0	0	4.02805	1.58471	0.840375	1.75108	1.88786	2.05252	1.63902	1.42839	1.12874	1.18859	0.958841	1.58471	1.02792	0.753211	0.729074	0.328686	0.197479	0.591073	5.32033	0	0.057018	0.172835	0.148698	0.117287	0	0	0.815038	3.28709	3.05584	3.11246	4.50217	7.33973	2.11666	1.32947	0.547565	0.580083	1.07053	1.63902	1.53151
BnaA06g01180D		12.6422	7.69388	18.0273	66.1819	66.1819	0.0717735	0.0717735	0	0	20.259	29.4844	8.98664	4.06303	4.73582	5.63456	7.87656	6.78124	3.22807	7.9383	4.02805	6.88986	2.89062	6.67411	2.73213	0.866066	0.905276	0.958841	1.21914	2.29436	1	0.94531	0.433955	0.484524	0.36604	0.0942937	76.7085	103.691	64.7993	45.2057	40.9326	30.779	16.3878	3.78991	3.02782	4.20537	4.73582	3.85678	2.50642
BnaC06g06110D		13.8254	17.507	18.6983	22.5883	16.5087	0	0	0	0	7.87656	9.62949	2.78423	10.3137	9.33882	10.7127	11.9063	11.042	6.3615	9.19649	6.83536	8.12611	6.26015	6.78124	5.72717	2.605	1.90795	2.18215	1.21914	1.31338	1.28153	1.21914	0.658639	0.635804	0.337928	0.101905	82.8652	20.259	21.7848	18.2929	28.0406	26.0958	27.6408	7.51496	2.22657	5.32033	7.39773	7.33973	5.10504
BnaA06g01160D		1.53151	0.0210121	0.0281138	0.0497167	0	0.526259	0.0424658	0.443929	0	0	0	0.0281138	0	0.0210121	0.0139595	0	0	0.0281138	0.0497167	0	0	0.057018	0.0281138	0	0.0792282	0.0281138	0	0	0	0	0.0281138	0	0.0281138	0	0	0	0	0	0	0	0	0	0.0497167	0.164734	0.164734	0.0497167	0	0.0281138
BnaA09g47430D		0.328686	0	0	0	0	0	0	0	0	0	0	0	0	0	0	0	0	0	0	0	0	0	0	0	0	0	0	0	0	0	0	0	0	0	0	0.180993	0	0	0	0	0	0	0	0	0	0	0	0
BnaAnng23290D		1.12874	0.101905	0.057018	3.46915	1.94854	0	0.057018	0.0139595	0.0139595	5.1475	0.283426	0	0.057018	0	0.180993	0.22264	0.239708	0.0281138	0.0352649	0.0281138	0.057018	0.337928	0.180993	0.0139595	0.057018	0	0	0.057018	0.292353	0.0281138	0.0281138	0	0.0210121	0	0	0.958841	0.569168	0.337928	0.0942937	0	0	0	0	0	0.0281138	0	0.057018	0.404445
BnaC02g03180D		1.12874	0.101905	0.057018	3.46915	1.94854	0	0.057018	0.0139595	0.0139595	5.1475	0.283426	0	0.057018	0	0.180993	0.22264	0.239708	0.0281138	0.0352649	0.0281138	0.057018	0.337928	0.180993	0.0139595	0.057018	0	0	0.057018	0.292353	0.0281138	0.0281138	0	0.0210121	0	0	0.958841	0.569168	0.337928	0.0942937	0	0	0	0	0	0.0281138	0	0.057018	0.404445
BnaA01g28810D		19.393	104.42	40.3553	2.18215	0.526259	17.7654	3.05584	2.53081	1.21914	0.292353	0.505247	0.840375	33.7755	38.6706	48.5221	36.7918	36.014	39.7859	29.91	51.3457	36.014	46.8352	37.0546	33.7755	28.8571	18.1597	30.125	23.9333	16.1484	19.9663	38.6706	12.737	29.2738	18.2929	20.259	3.02782	2.68075	4.46416	1.04202	0.292353	0.613284	2.81055	3.82323	20.7057	49.2134	10.3137	1.60268	3.25748
BnaC01g36130D		43.3235	51.3457	17.1261	2.05252	0.164734	8.64646	0.972465	0.918528	0.132884	0.0717735	0.0867349	0.109569	17.507	21.9433	27.2465	18.1597	22.1029	22.2636	16.3878	28.0406	19.393	30.5594	24.1067	19.2521	14.6707	10.2356	17.1261	11.4666	8.84916	10.8762	19.2521	7.33973	11.996	10.0809	12.4543	3.08405	1.41162	3.08405	0.931873	0.474269	0.558329	3.89056	9.62949	15.6795	49.9143	12.0864	1.71321	3.34694
BnaCnng78710D		46.1766	3.65893	14.1369	0.36604	0.0281138	2.83706	0.257013	1.92817	0	0.753211	0.00695555	0.0424658	0.197479	0.414214	0.840375	0.79005	0.580083	0.356604	0.337928	0.613284	0.986185	1.94854	0.958841	0.840375	1.86791	1.15846	1.58471	0.681793	1.32947	1.11404	4.06303	0.515717	1.86791	0.918528	3.78991	0.515717	0.301342	0.958841	0.0210121	0.0139595	0.310393	0.394744	0.148698	1.62079	5.19026	0.765406	0.156688	0.79005
BnaA05g24230D		514.561	13.723	51.3457	1.15846	0.265757	12.5479	2.91768	9.77787	0.0867349	2.36359	0.569168	0.505247	0.94531	0.931873	2.78423	2.5801	1.77022	1.25012	0.972465	1.51403	1.67586	5.1475	2.78423	2.45815	6.51618	1.8481	4.16941	2.07375	5.1475	4.85634	9.92832	1.69447	6.31065	2.53081	9.70342	4.77572	0.815038	1.04202	0.164734	0.101905	0.892115	0.624505	2.63008	9.48315	19.393	3.82323	0.658639	4.27803
BnaA07g16270D	VII	20.259	1.26577	3.28709	11.1257	5.72717	2.81055	1.12874	7.33973	0.0139595	3.69134	5.77396	6.6211	0.443929	0.274561	0.22264	0.292353	0.248331	0.265757	0.257013	0.248331	0.248331	0.239708	0.283426	0.0717735	0.0942937	0.0942937	0.0281138	1.25012	0.0210121	0.101905	0.0424658	0.0942937	0.231144	0.0792282	0.319508	34.5062	21.7848	22.9176	23.4201	44.5696	65.7178	5.36429	3.31691	5.27667	5.1475	5.77396	7.33973	5.54322
BnaC06g15080D		33.5353	3.34694	8.25351	15.6795	10.8762	0.670176	1.94854	3.22807	0.0210121	8.18959	6.6211	6.26015	0.815038	0.879045	0.958841	0.815038	0.729074	0.624505	0.681793	0.802501	0.765406	0.515717	0.647182	0.239708	0.22264	0.22264	0.347234	1.21914	0.172835	0.156688	0.117287	0.319508	0.231144	0.172835	0.140764	43.9422	28.2426	28.446	29.4844	38.1245	35.2523	12.3614	5.10504	3.95883	3.25748	4.42642	4.54044	3.19887
BnaC06g15050D		33.5353	3.34694	8.25351	15.6795	10.8762	0.670176	1.94854	3.22807	0.0210121	8.18959	6.6211	6.26015	0.815038	0.879045	0.958841	0.815038	0.729074	0.624505	0.681793	0.802501	0.765406	0.515717	0.647182	0.239708	0.22264	0.22264	0.347234	1.21914	0.172835	0.156688	0.117287	0.319508	0.231144	0.172835	0.140764	43.9422	28.2426	28.446	29.4844	38.1245	35.2523	12.3614	5.10504	3.95883	3.25748	4.42642	4.54044	3.19887
BnaAnng14010D		11.4666	8.91766	9.85283	12.4543	5.45313	0.189207	0.464086	0.156688	0	7.51496	7.87656	9.41073	1.56685	1.17347	1.54912	1.28153	1.51403	1.18859	1.25012	0.986185	1.21914	1.07053	1.09943	0.94531	0.536875	0.356604	0.433955	0.526259	0.802501	0.717131	0.231144	0.569168	0.347234	0.613284	0.189207	37.8542	19.6776	16.6305	16.0299	13.42	10.8762	3.02782	0.840375	2.03143	1.62079	1.96905	1.88786	0.815038
BnaC02g03680D		18.6983	12.2691	17.0009	9.33882	5.06287	0.0139595	0.00695555	0.00695555	0.0210121	12.9288	11.996	14.0324	3.02782	2.68075	2.20428	2.29436	2.97237	2.03143	2.75809	2.09513	2.4822	1.9897	1.96905	2.01049	1.31338	1.39496	1.51403	1.28153	1.75108	1.41162	1.17347	1.60268	1.17347	1.53151	0.853176	1.21914	9.77787	10.1579	7.11168	8.12611	7.11168	5.10504	2.50642	2.22657	2.09513	2.83706	2.94493	1.58471
BnaA03g00480D		6.72749	6.11074	7.81524	10.1579	8.00047	2.27161	2.63008	2.09513	0.0717735	7.9383	6.06162	5.86852	3.43828	3.31691	3.46915	3.02782	3.78991	3.50023	4.81589	3.85678	4.20537	3.53154	3.59479	3.89056	3.75683	3.56305	3.34694	3.05584	2.86375	3.89056	2.36359	3.43828	2.11666	2.86375	1.34567	6.94474	5.86852	7.05564	8.98664	9.19649	9.05611	5.86852	2.20428	3.05584	2.73213	3.11246	3.34694	2.43426
BnaCnng24320D		186.403	5.63456	11.7286	11.996	20.4068	73.5429	111.206	91.4115	3.22807	59.5477	33.2968	40.6429	3.53154	4.38893	3.99332	4.50217	4.61778	5.19026	6.06162	4.89708	8.18959	5.82108	8.84916	7.45614	8.00047	11.4666	8.98664	11.8171	21.7848	21.9433	13.8254	24.1067	26.6652	31	82.2859	9.62949	16.2677	12.6422	7.22491	7.1681	18.0273	10.0809	13.723	29.2738	27.84	29.4844	41.2243	40.6429
BnaA05g29190D		64.7993	0.0717735	0.148698	0.0281138	0.274561	7.81524	3.92458	2.55537	0.0717735	3.40762	5.54322	12.9288	0.0281138	0.109569	0.0717735	0.140764	0.292353	0.0867349	0.140764	0.214195	0.057018	0.132884	0.156688	0.197479	0.0867349	0.681793	0.164734	0.301342	0.591073	0.613284	0.414214	0.70527	0.375542	0.717131	19.393	0.693491	0.580083	1.02792	0.414214	0.385109	2.41054	0.0717735	0.0942937	1.86791	2.09513	1.31338	1.41162	1.65737
BnaCnng24240D		9.92832	3.69134	8.44794	5.06287	2.63008	2.63008	1.60268	2.01049	1.34567	7.33973	9.92832	8.71356	2.13834	2.22657	1.90795	1.65737	2.55537	2.43426	2.55537	2.73213	2.43426	2.29436	1.78949	1.67586	1.78949	2.20428	1.54912	1.90795	1.17347	1.09943	1.2974	0.815038	1.09943	1.25012	1.44528	5.63456	6.46426	8.00047	9.33882	9.70342	11.295	5.54322	9.05611	11.8171	6.56846	8.51366	7.1681	9.55606
BnaA05g29280D		11.3805	4.09824	7.75435	6.46426	1.31338	0.918528	0.0210121	0.132884	0.0867349	6.01285	5.49802	4.9794	1.71321	1.49666	1.47942	1.71321	1.42839	1.63902	1.73208	1.75108	1.47942	1.58471	1.88786	1.41162	1.60268	0.94531	1.44528	1.92817	1.21914	1.46229	1.01391	1.11404	0.931873	1.23457	1.92817	4.09824	5.32033	7.69388	8.38268	6.4127	5.10504	3.28709	5.63456	7.05564	3.50023	3.92458	4.09824	5.63456
BnaA03g30950D		19.5348	1.56685	2.605	11.5533	3.16986	12.2691	14.8895	15.2234	0.0424658	1.37841	2.29436	2.5801	0.986185	1.12874	1.58471	1.58471	1.26577	1.39496	1.80889	1.44528	1.73208	1.80889	1.49666	2.20428	1.73208	2.16017	1.62079	2.34035	3.75683	2.97237	1.9897	3.34694	2.55537	2.75809	2.34035	9.12605	11.7286	9.77787	6.06162	5.19026	5.45313	4.31474	1.9897	1.63902	2.31728	3.28709	3.72397	2.94493
BnaC03g36250D		3.85678	1.39496	1.37841	4.89708	2.55537	2.75809	3.34694	1.8481	0.0210121	2.70635	3.46915	3	1.2974	1.73208	1.71321	2.09513	1.80889	1.73208	1.77022	2.34035	1.9897	2.05252	1.88786	1.73208	1.78949	2.29436	1.60268	2.53081	2.16017	1.62079	2.16017	2.34035	2.01049	1.67586	0.866066	10.2356	6.94474	5.27667	4.02805	2.5801	2.11666	1.67586	1.28153	2.53081	2.31728	2.63008	2.73213	2.78423
[truncated: 43 more columns]

## Sheet: S7
				Table S7 In silico expression analysis of BnlegLus under stress
Bn id	Subfamily	control	1h_de	8h_de	4h_cold	24h_cold	4h_ABA	24h_ABA	4h_Nacl	24h_Nacl
BnaA06g19830D	I	0.486143	0.0803657	0	0.748652	0.127953	0	0.338558	0.41259	0.161386
BnaC03g53750D		0.115497	0.0220027	0	0.441638	0.0641137	0.126936	0.0407247	0.0879603	0.0435243
BnaC06g21420D		0.065633	0.0111277	0.0154217	0.034156	0	0.0220187	0.0710633	0.087116	0.0339883
BnaC03g11220D		0.0117417	0	0.0124577	0	0.00896033	0.024047	0.052833	0.0114463	0.024143
BnaA03g08990D		0.0140973	0.0662147	0.058291	0	0.164803	0	0.0143703	0.0381763	0.0428387
BnaA09g20020D		0	0	0	0.00983267	0	0	0	0	0
BnaC03g55310D		0.027817	0	0	0.0331583	0	0.0124097	0	0	0
BnaA07g02650D		0	0	0	0	0	0	0	0	0
BnaA06g18530D		4.29752	1.91129	1.48495	6.45582	0.33596	2.54607	2.46711	3.57761	4.05276
BnaC09g35920D		0.581173	0.136864	0.730944	0.562657	0.388022	0.900584	0.750214	0.964615	0.808618
BnaA10g13110D		0.0686597	0.0911153	0.0158947	0.183628	0.321041	0.19559	0.0510703	0.202867	0.016751
BnaA03g09020D		2.09769	0.839548	0.766153	1.80561	2.84842	2.78863	1.65117	1.09088	1.75846
BnaA02g06450D		0	0.0155363	0	0.312731	0.0213113	0	0	0.0524417	0
BnaA10g13090D		0	0	0	0	0	0	0	0	0
BnaC09g35610D		0	0	0	0	0	0	0	0	0
BnaA10g13070D		0.0560817	0	0.0208837	0.02409	0.009502	0	0	0.00907633	0.0105947
BnaC09g35910D		0.273136	0.244006	0.526506	0.485534	0.558089	0.254804	0.335647	0.344553	0.181853
BnaA10g13100D		0.0202237	0.084518	0.066869	0.0565297	0.206661	0.0203793	0.0931527	0.0591883	0.0423793
BnaA06g18520D		0.496015	0.173091	0.312168	1.14309	0.0278203	0.168476	0.127164	0.331168	0.440332
BnaA10g13180D		0	0	0	0	0	0	0	0	0
BnaC09g35670D		0	0	0	0	0	0	0	0	0
BnaA02g06440D		0	0	0	0	0	0	0	0	0
BnaC09g35950D		0	0	0	0	0	0	0	0	0
BnaC09g35640D		0.242618	0.212667	0.241412	0.21467	0.219825	0.577652	0.37466	0.225372	0.55869
BnaC03g11250D		1.52378	1.01849	1.43931	2.13086	0.523812	1.45384	1.52415	1.51279	1.41667
BnaA03g09010D		0.210158	1.03557	0.43418	0.27801	0.444747	0.561755	0.496889	0.284023	0.299548
BnaA10g13150D		0.0148357	0	0	0	0	0.017469	0	0	0.0885587
BnaA10g13170D		0	0	0	0	0	0	0	0	0
BnaC09g35660D		0	0	0	0	0	0	0	0	0
BnaA10g13160D		0	0	0	0	0	0	0	0	0
BnaC09g35650D		0	0	0	0	0	0	0	0	0
BnaAnng26070D		0	0	0.0218487	0	0	0	0	0	0
BnaC08g02160D		0	0	0	0	0	0	0	0	0
BnaC04g14170D		0	0	0	0	0	0	0	0	0
BnaA05g12700D		0	0.0107227	0	0	0.0760717	0.004552	0.010881	0	0.0602283
BnaA10g12110D		0.0244923	0.0429203	0.00919033	0	0.00799967	0	0	0.004519	0
BnaA09g40830D		0	0	0	0	0	0	0	0	0
BnaC08g33330D		0	0	0	0	0	0	0	0.023473	0
BnaC04g49200D	II	0	0	0	0	0	0	0	0	0
BnaA04g25350D		0	0	0	0	0.00539333	0	0	0	0
BnaC04g53070D		0	0	0	0	0	0	0	0	0
BnaA05g03480D		0	0	0	0	0	0	0	0	0.0118703
BnaA03g20400D		0	0	0	0	0	0	0	0	0
BnaA04g27230D		0.0200707	2.72325	2.59935	0.290532	7.94199	0.0958177	0.139304	0.794164	0.018334
BnaC06g17510D		0	0	0	0	0.0440213	0	0	0.022106	0
BnaA08g13540D		0.0117193	0.008704	0	0.440343	0.228607	0.165833	0.00879567	0.0276843	0.018337
BnaC06g31200D		0.0100433	0.0865267	0.018883	0.03691	0.0240247	0	0	0	0
BnaA07g28630D		0	0	0	0	0	0	0	0	0
BnaC04g25390D		0	0	0	0	0	0	0.0110757	0	0
BnaA04g03500D		0	0	0	0	0	0	0.0608487	0	0
BnaA07g37820D		0	0	0	0	0	0	0.0314317	0	0
BnaCnng35990D		0	0	0	0	0	0.0185327	0.0774693	0.0734313	0
BnaC03g30940D		2.12367	0.581875	0.094276	2.60157	0.346293	1.01002	1.05098	1.19828	1.35169
BnaA03g26180D		0.109212	0.017683	0	0.0739327	0	0.014758	0.0174573	0.005857	0.0377543
BnaA05g06820D		4.91818	6.13306	6.60181	23.9345	11.4168	8.79825	5.51476	16.4891	5.5749
BnaC04g07660D		14.023	40.1662	34.7389	45.8586	90.1775	31.7857	34.2028	45.5658	18.8419
BnaA03g17380D		3.9937	8.10671	2.39081	26.5716	20.1198	3.35163	2.89287	8.83577	1.8116
BnaA09g54750D		1.05776	6.20949	2.27515	4.20368	6.63032	0.436459	0.363224	2.81619	0.265307
BnaC08g24800D		0.966407	1.18024	2.63221	2.47977	1.08325	0.560126	0.238406	1.29366	0.589247
BnaC02g28690D		2.07452	1.53449	3.35941	8.51446	2.39894	2.81858	1.62762	5.86978	1.50105
BnaA02g23230D		2.52215	2.0777	2.72864	7.63833	2.14824	3.18808	1.85656	6.01148	1.58277
BnaC03g30950D		0.05341	0.0383837	0	0.0945133	0.080004	0.0484627	0.0115107	0.065135	0
BnaA03g26190D		0	0	0	0.0360513	0	0.0321373	0.0102577	0.0104783	0
BnaA02g36540D		0.053889	0.332454	0.0543147	0.853116	0.131064	0.229021	0.0260127	0.436381	0.0205917
BnaCnng19180D		0	0	0.012152	0	0	0	0	0	0.010402
BnaC02g27350D		0.102123	0.302079	0.0395447	1.0484	0.340218	0.1822	0.148094	0.405314	0.0887453
BnaA04g27940D		0.409082	0.417285	0.039197	1.61274	1.44272	0.2225	0.344917	0.41206	0.315654
BnaCnng19190D		0.338674	0.158325	0	0.234196	0	0.180766	0.144319	0.023006	0.394715
BnaCnng01420D		0.316579	0.20058	0.0938057	0.351793	0.912059	0.393689	0.201545	0.216077	0.39122
BnaA08g13760D	III	0.35124	1.99474	4.28773	0.973102	5.45143	2.34041	2.55672	5.5862	0.673004
BnaC08g13010D		0.963826	0.965226	1.76448	1.06939	7.3132	6.88569	4.47234	2.18625	1.52073
BnaC09g22400D		0.277334	0.120021	0.318627	0.782175	0.500454	1.11269	0.736127	0.527563	0.357577
BnaA09g20070D		0.190382	0.047079	0.240477	0.373175	0.319438	0.855905	0.173168	0.132205	0.0841197
BnaA09g56900D		1.12155	1.20364	2.1737	4.50101	0.839232	1.41664	0.906893	2.52773	0.86085
BnaC08g38820D		1.86355	2.59033	7.76334	5.85679	0.816621	2.18028	1.2422	5.71436	1.97477
BnaC01g39300D	IV	0.506289	0.208606	0.0518373	1.33254	1.36266	1.03994	0.279686	0.260924	0.263664
BnaA01g32250D		5.70313	2.23468	0.545445	17.4466	13.7234	11.5413	2.42402	3.04098	3.29327
BnaA03g00300D		0.161178	0.228037	0.380782	0.963979	0.46439	0.206867	0.241917	0.409987	0.251129
BnaC03g00190D		0.22074	0.491544	0.769012	2.09047	1.02141	0.425781	0.740728	0.874835	0.674978
BnaC03g13350D		0	0.0503327	0.220554	0.0870787	0.0291197	0.0717263	0	0.266665	0.035236
BnaA03g10660D		0.0653247	0.172364	0.17681	0.225651	0.0738383	0.0460247	0.0817983	0.275763	0.0104637
BnaC07g50910D		0	0	0	0	0	0	0	0	0
BnaCnng03990D		0.00967133	0.0201263	0	0.0369633	0.0454367	0	0.0203003	0.0200483	0
BnaAnng00150D		1.1953	2.92873	10.2791	1.77374	5.14589	1.74258	1.55311	4.05155	0.641338
BnaA03g00310D		0.885405	2.2281	0.860454	15.9061	3.80748	1.06507	0.539503	1.55609	0.903901
BnaC03g00210D		1.18764	1.13796	1.57592	13.7143	1.56345	1.17875	1.55345	1.67215	1.61781
BnaC04g27370D	V	0.583735	1.8016	2.12259	0.363174	0.108595	0.609722	0.358149	0.669437	2.29785
BnaA04g04820D		0.955331	0.983904	0.637286	0.272898	0.110547	0.715527	0.484276	0.265477	1.87319
BnaA03g00760D		0.943308	0.934586	0.301581	0.381143	0.239545	1.32927	1.5464	0.658149	1.32739
BnaC03g01060D		2.69898	2.44559	1.4869	2.09466	0.494631	5.24907	1.88347	2.54047	3.2544
BnaC09g32380D		0.0681203	0	0	0.0951727	0.031412	0.0529703	0.0111313	0.011039	0.0437567
BnaA10g09930D		0	0	0	0	0.0269797	0.090866	0.0193923	0	0.0199627
BnaA06g32360D		0.0654273	0.010256	0.0104577	0.0199863	0.0191923	0.014763	0.0693463	0	0.119755
BnaC07g24050D		0.0112643	0.0526383	0.0934537	0.0112727	0	0.006179	0.020319	0.0203723	0.0332223
BnaA10g24210D		0.005166	0	0	0	0.00537367	0	0	0	0
BnaA10g15630D		0	0	0	0	0	0	0	0	0
BnaC02g00260D		0.010704	0.028649	0.0109693	0.029748	0.179456	0.0162847	0.0746297	0.0468617	0
BnaA03g03000D		0	0.0331443	0	0	0	0	0	0	0
BnaC03g04380D		0	0	0	0	0	0	0	0	0
BnaA06g24500D		0.078724	0.313687	0.235492	1.47157	0.273628	0.321124	0.101656	0.336731	0.0222347
BnaAnng20840D		0.043727	0.539343	0.172237	3.2036	0.459026	0.0799823	0.0830537	0.153152	0
BnaA02g10020D		0	0	0	0	0	0	0	0	0
BnaA05g11920D		0	0.019104	0.00934333	0.183631	0	0.0384437	0.0100917	0.0521653	0
BnaC08g17660D		0	0	0	0	0	0	0	0	0
BnaA07g07630D		0	0	0	0	0	0	0	0	0
BnaA07g07620D		0	0	0	0	0	0	0	0	0
BnaA06g01170D	VI	1.07942	0.367323	0.170404	0.150298	0.115211	0.726851	0.336856	0.721705	0.662901
BnaC06g06120D		1.59642	0.518401	0.406992	0.390157	0.488553	1.20792	1.03395	0.918221	0.662353
BnaA06g01180D		4.6627	0.468435	0.896038	0.785879	1.38969	2.60903	2.56251	1.09116	3.13732
BnaC06g06110D		6.90182	1.07424	1.78164	1.95773	1.97583	5.60417	3.43347	2.90795	6.62358
BnaA06g01160D		0	0.0230477	0	0	0	0	0	0	0
BnaA09g47430D		0	0	0	0	0	0	0	0	0
BnaAnng23290D		0	0.024509	0	0	0.105173	0	0	0	0
BnaC02g03180D		0	0.0716003	0	0	0.0261257	0	0	0	0
BnaA01g28810D		37.9165	23.2511	11.7371	120.022	12.3619	6.78032	2.39322	13.6494	2.52866
BnaC01g36130D		23.229	34.2168	35.7241	87.9705	10.6951	10.0715	0.96174	40.7534	2.09366
BnaCnng78710D		0.567596	1.83738	23.5883	20.8615	13.1799	22.7199	32.0057	15.1674	40.1063
BnaA05g24230D		1.65899	3.94749	25.551	26.0301	16.8546	14.5004	21.1138	15.4041	40.2682
BnaA07g16270D	VII	0.648231	0.27193	0.4384	0.560492	0.399816	0.672847	1.36128	0.250252	0.582039
BnaC06g15080D		0.428393	0.134539	0.138369	0.179392	0.301358	0.441414	0.554621	0.112501	0.494628
BnaC06g15050D		0.0840817	0.0721333	0.010403	0.0203373	0.070811	0.078601	0.0608327	0	0.176412
BnaAnng14010D		3.25853	0.171459	0.383814	0.468965	0.859727	1.37571	1.63925	0.503842	2.6914
BnaC02g03680D		3.06778	0.0826893	0.341236	0.350618	0.399772	1.42881	1.44711	0.453342	1.73575
BnaA03g00480D		5.1463	1.94819	1.81252	0.65777	2.85744	2.87225	9	1.93253	5.09884
BnaCnng24320D		2.87871	13.1485	17.3095	8.49679	151.957	3.79017	41.9325	14.712	4.17476
BnaA05g29190D		0.0773713	0.150884	0.399598	0.0820393	11.2931	0.0809133	0.205387	0.595682	0.069791
BnaCnng24240D		0.975269	0.155919	0.871425	0.6841	0.396299	0.330393	1.11303	0.447359	1.47982
BnaA05g29280D		1.24263	0.0768303	0.37012	0.387078	0.742728	0.240835	0.486581	0.152283	1.0338
BnaA03g30950D		0.728052	1.18293	1.71947	0.837716	2.10724	2.81057	1.15603	1.44164	0.688783
BnaC03g36250D		0.476158	0.117287	0.337219	0.877841	0.528223	1.44011	0.385687	0.633861	0.600892

## Sheet: S8
Table S8 In silico expression analysis of BnlegLus in two rapeseed cultivars stimulated by S. sclerotiorum
Bn id	Subfamily	Westar Control	Westar 24hpi	ZY821 Control	ZY821 24hpi
BnaA06g19830D	I	2.17218	2.88422	1.33404	7.72029
BnaC03g53750D		1.10579	1.42373	0.61614	3.92921
BnaC06g21420D		0	0.024912	0.0397056	0.0505057
BnaC03g11220D		0	0.141688	0.0276504	0.185779
BnaA03g08990D		0.0350566	0.477696	0.0606087	1.61
BnaA09g20020D		0	0	0	0
BnaC03g55310D		0.0413927	0	0.00889527	0.619414
BnaA07g02650D		0	0	0.0240271	0.194748
BnaA06g18530D		5.44527	5.70922	4.27621	7.66156
BnaC09g35920D		1.76496	5.34321	1.16129	1.69999
BnaA10g13110D		0.393772	10.339	0.102754	11.4486
BnaA03g09020D		1.70549	1.18555	2.38733	1.54639
BnaA02g06450D		0.036637	0.0703949	0	0
BnaA10g13090D		0	0	0	0
BnaC09g35610D		0	0	0	0
BnaA10g13070D		0	0.0169235	0.134353	0.0284852
BnaC09g35910D		0.608196	1.25068	0.219564	2.37989
BnaA10g13100D		0.0346403	0.419122	0.0402767	1.10195
BnaA06g18520D		0.608236	1.44765	0.390978	14.6516
BnaA10g13180D		0	0	0.00384047	0
BnaC09g35670D		0	0	0	0
BnaA02g06440D		0	0	0	0
BnaC09g35950D		0	0	0.0287923	0.0421873
BnaC09g35640D		0.458891	0.405647	0.762051	0.268071
BnaC03g11250D		1.54993	5.82083	2.55484	31.7862
BnaA03g09010D		0	0	0	0
BnaA10g13150D		0	0	0	0
BnaA10g13170D		0	0	0	0
BnaC09g35660D		0	0.0238142	0.0108722	0.0346267
BnaA10g13160D		0	0	0	0
BnaC09g35650D		0	0	0	0
BnaAnng26070D		0	0	0.027119	0
BnaC08g02160D		0	0	0	0
BnaC04g14170D		0	0	0	0
BnaA05g12700D		0.150568	0.0176154	0.040244	0.0382933
BnaA10g12110D		0	0.0053916	0.0287658	0
BnaA09g40830D		0.00952453	0	0	0.0577987
BnaC08g33330D		0.0095875	0	0	0
BnaC04g49200D	II	0	0	0	0
BnaA04g25350D		0.00599177	0.0731578	0	0.151227
BnaC04g53070D		0.0317873	0.139364	0	0.179142
BnaA05g03480D		0.0190496	0.015203	0	0.111297
BnaA03g20400D		0	0	0	0
BnaA04g27230D		0.281005	7.21024	0.316018	23.0906
BnaC06g17510D		0.00606317	9.17067	0.0289397	26.2781
BnaA08g13540D		0.0758402	0.184092	0.00483967	0.0155637
BnaC06g31200D		0	0.0357048	0.0129262	0
BnaA07g28630D		0	0	0	0
BnaC04g25390D		0	0	0	0
BnaA04g03500D		0	0	0	0
BnaA07g37820D		0	0	0	0
BnaCnng35990D		0	0	0	0
BnaC03g30940D		1.76474	0.892593	0.563198	0.0704674
BnaA03g26180D		0	0.649396	0	0.557608
BnaA05g06820D		13.6025	14.1908	6.69569	1.72096
BnaC04g07660D		26.764	32.9993	16.3945	7.46339
BnaA03g17380D		2.86124	3.64146	3.55525	1.4043
BnaA09g54750D		0	0	0	0
BnaC08g24800D		0	0	0	0
BnaC02g28690D		5.69089	9.13082	5.84803	16.7598
BnaA02g23230D		4.57849	10.1007	4.21687	18.149
BnaC03g30950D		0.12008	0.78386	0.0144321	0.968834
BnaA03g26190D		0.0318357	0.632535	0.108582	0.905455
BnaA02g36540D		1.04901	0.65932	0.909339	0.127803
BnaCnng19180D		3.61584	4.67266	1.19643	0.173208
BnaC02g27350D		1.64724	1.41678	0.439318	0.0296842
BnaA04g27940D		0.114746	39.2313	0.0515307	60.6175
BnaCnng19190D		2.96448	12.7165	1.93677	15.1666
BnaCnng01420D		2.29988	6.06493	0.595706	5.60908
BnaA08g13760D	III	4.04494	20.7213	3.18268	109.492
BnaC08g13010D		2.56847	7.5873	2.00934	16.761
BnaC09g22400D		0.47023	4.75058	0.960475	17.861
BnaA09g20070D		0.206135	5.90317	0.147384	11.8237
BnaA09g56900D		1.88354	8.21487	2.52343	69.8043
BnaC08g38820D		5.87907	21.3439	4.36392	79.4441
BnaC01g39300D	IV	2.3328	2.56054	0.872772	0.197638
BnaA01g32250D		2.2445	1.89135	6.91778	2.21213
BnaA03g00300D		0.342383	0.85839	0.220351	0.540755
BnaC03g00190D		0.0601237	0.0454929	0.697079	1.90224
BnaC03g13350D		0.934827	1.69997	0.100959	0.107636
BnaA03g10660D		0.038764	0.112984	0.0153349	0.0688125
BnaC07g50910D		0	0.379878	0	0.15607
BnaCnng03990D		0.0072881	7.25541	0.0234599	7.03758
BnaAnng00150D		7.99561	12.797	6.62264	11.7312
BnaA03g00310D		2.49539	8.076	2.00517	3.64483
BnaC03g00210D		0.336099	0.743159	1.13086	3.09625
BnaC04g27370D	V	0.340396	0.0556518	0.120227	0.110335
BnaA04g04820D		0.348239	0.0569367	0.227528	0
BnaA03g00760D		3.0777	1.19278	0.756094	0.0407449
BnaC03g01060D		0.364595	0.154985	1.55237	0.247875
BnaC09g32380D		0.0606903	0.0189141	0.0293098	0
BnaA10g09930D		0.0061885	0.014749	0.0217199	0
BnaA06g32360D		0.0584787	0.0252371	0.0437299	0
BnaC07g24050D		0.0703609	0.0128222	0.0156728	0
BnaA10g24210D		0.0974076	9.49893	0.0039081	4.9335
BnaA10g15630D		0	0	0.0040614	0
BnaC02g00260D		0.0144959	0.0394277	0	0
BnaA03g03000D		0	0	0	0.037103
BnaC03g04380D		0	0	0	0
BnaA06g24500D		0.0778517	20.9605	0.18002	100.628
BnaAnng20840D		0.0632186	22.0505	0.3627	92.3858
BnaA02g10020D		0	0	0	0
BnaA05g11920D		0	0	0.0523538	0
BnaC08g17660D		0	0	0	0
BnaA07g07630D		0	0	0	0
BnaA07g07620D		0	0	0	0
BnaA06g01170D	VI	1.28914	0.0236906	0.851503	0.0742587
BnaC06g06120D		1.29563	0.143613	1.26266	0
BnaA06g01180D		3.34769	0.790338	2.54808	0.102504
BnaC06g06110D		4.49525	0.694969	3.81499	0.155026
BnaA06g01160D		0	9.20931	0.0348893	55.5765
BnaA09g47430D		0	0	0	0
BnaAnng23290D		0.0604087	0	0	0.106379
BnaC02g03180D		0	0.0954259	0	0
BnaA01g28810D		4.19533	254.074	8.10656	3830.19
BnaC01g36130D		7.8301	396.647	5.84181	2097.64
BnaCnng78710D		2.22642	551.637	6.02697	4310.68
BnaA05g24230D		1.1833	477.095	5.73106	2751.91
BnaA07g16270D	VII	0.143766	0.117992	0.710864	0
BnaC06g15080D		0.880622	0.396975	0.580208	0.0585307
BnaC06g15050D		0	0	0.0768208	0
BnaAnng14010D		1.92206	0.296277	1.53093	0.0632576
BnaC02g03680D		0	0	0	0
BnaA03g00480D		6.86879	0.944442	4.40516	0.113424
BnaCnng24320D		0.34026	1.13956	2.13338	1.30344
BnaA05g29190D		0.331805	2.06835	0.585228	3.25719
BnaCnng24240D		0.774548	0.189117	1.5481	0.043548
BnaA05g29280D		0.813711	0.592314	3.98776	0.264325
BnaA03g30950D		1.88155	0.956259	2.91377	0
BnaC03g36250D		0	0	0	0

## Sheet: S9
Table S9 List of primers used in this study
Gene ID	Gene name	Forward primer	Reverse primer
Primers used for quantitative reverse transcription polymerase chain reaction.
BnaA04g27940D	BnLegLu-1	AATGAAACCGTCTCATCCTTCT	GTATCATTGCCATTGTTTGGGA
BnaA04g27230D	BnLegLu-2	CAATCAACTTCTTCTTCGCGAT	TTAGAAGCTTTTCCGTTGGTTG
BnaC06g17510D	BnLegLu-3	TATGGCTTTCGTTATCTCTCCC	ACTCGATAGCTATCACGTTGTT
BnaA09g56900D	BnLegLu-4	CTTCGTCTTCTCTATTCTCCCC	ATAGACCGAAGTTTTGGCTAGC
BnaC08g38820D	BnLegLu-5	CGGTAAAGTCTACAGAGGAGTC	GCCTCTCATTTGAACGAGATTC
BnaA08g13760D	BnLegLu-6	TCTTCTCCAACCAAGAGTTCAA	GAAGATGAAAGGGAGGTTAGGG
BnaC08g13010D	BnLegLu-7	GTCTCTACCCTTCAAGAATCCC	CATGGAGAAGATGAATGACGTG
BnaC09g22400D	BnLegLu-8	TTCTCCACCTCCTTCATATTCG	AAGCGAGTTTAAATCGATTCCG
BnaA09g20070D	BnLegLu-9	CAATCGAATCCAAAGTCCTCAC	AAGATGAAGGAGGTGGAGAAAG
BnaA06g24500D	BnLegLu-10	ACAAAACATAGTCTACCACGGT	TATCTGATGTGAGGTTACGAGC
BnaAnng20840D	BnLegLu-11	TTCACTTTCTCCATCACTCCTC	GCCATTGGTTGTCTTGTTAACT
BnaA06g01160D	BnLegLu-12	GAGTTTGACACGTATAGCAACC	TACACGTGCATGACCAATATCT
BnaA01g28810D	BnLegLu-13	TTCACTTTCTCCATCACTCCTC	TTGTTGGTTTTGTTGAGGATCC
BnaC01g36130D	BnLegLu-14	TTCACTTTCTCCATCACTCCTC	CCTTCCCGTTGTTGGTTTTATT
BnaCnng78710D	BnLegLu-15	CTCCTTACTCATTCGAGACCTC	GTTGTTGGTTTTGTTGAGCATG
BnaA05g24230D	BnLegLu-16	CTCCTTACTCATTCGAGACCTC	TGTTGGTTTTGTTGAGGATTCC

## Sheet: S10
<Trait>	36 hpi	18182396	18182414	18182489	18182501	18182517	18182687	18182732	18182909	18182912	18183065	18183081	18183118	18183146	Hap	SS
TH002	4.65	G	T	C	A	G	C	C	C	T	C	A	A	G	Hap I	4.65
TH004	4.68	G	T	C	A	G	C	C	C	T	C	A	A	G	Hap I	4.68
TH007	6.57	G	T	C	A	G	C	C	C	T	C	A	A	G	Hap I	6.57
TH010	5.18	G	T	C	A	G	C	C	C	T	C	A	A	G	Hap I	5.18
TH013	3.16	G	T	C	A	G	C	C	C	T	C	A	A	G	Hap I	3.16
TH015	3.95	G	T	C	A	G	C	C	C	T	C	A	A	G	Hap I	3.95
TH016	5.78	G	T	C	A	G	C	C	C	T	C	A	A	G	Hap I	5.78
TH019	7.97	G	T	C	A	G	C	C	C	T	C	A	A	G	Hap I	7.97
TH020	6.37	G	T	C	A	G	C	C	C	T	C	A	A	G	Hap I	6.37
TH031	4.35	G	T	C	A	G	C	C	C	T	C	A	A	G	Hap I	4.35
TH032	6.29	G	T	C	A	G	C	C	C	T	C	A	A	G	Hap I	6.29
TH035	4.51	G	T	C	A	G	C	C	C	T	C	A	A	G	Hap I	4.51
TH036	5.87	G	T	C	A	G	C	C	C	T	C	A	A	G	Hap I	5.87
TH040	4.41	G	T	C	A	G	C	C	C	T	C	A	A	G	Hap I	4.41
TH045	4.53	G	T	C	A	G	C	C	C	T	C	A	A	G	Hap I	4.53
TH049	4.19	G	T	C	A	G	C	C	C	T	C	A	A	G	Hap I	4.19
TH051	4.38	G	T	C	A	G	C	C	C	T	C	A	A	G	Hap I	4.38
TH053	4.58	G	T	C	A	G	C	C	C	T	C	A	A	G	Hap I	4.58
TH054	4.29	G	T	C	A	G	C	C	C	T	C	A	A	G	Hap I	4.29
TH061	6.39	G	T	C	A	G	C	C	C	T	C	A	A	G	Hap I	6.39
TH064	5.89	G	T	C	A	G	C	C	C	T	C	A	A	G	Hap I	5.89
TH067	4.49	G	T	C	A	G	C	C	C	T	C	A	A	G	Hap I	4.49
TH068	4.46	G	T	C	A	G	C	C	C	T	C	A	A	G	Hap I	4.46
TH069	6.61	G	T	C	A	G	C	C	C	T	C	A	A	G	Hap I	6.61
TH070	7	G	T	C	A	G	C	C	C	T	C	A	A	G	Hap I	7
TH071	4.66	G	T	C	A	G	C	C	C	T	C	A	A	G	Hap I	4.66
TH072	3.5	G	T	C	A	G	C	C	C	T	C	A	A	G	Hap I	3.5
TH077	4.69	G	T	C	A	G	C	C	C	T	C	A	A	G	Hap I	4.69
TH082	5.78	G	T	C	A	G	C	C	C	T	C	A	A	G	Hap I	5.78
TH086	2.91	G	T	C	A	G	C	C	C	T	C	A	A	G	Hap I	2.91
TH087	5.13	G	T	C	A	G	C	C	C	T	C	A	A	G	Hap I	5.13
TH089	5.4	G	T	C	A	G	C	C	C	T	C	A	A	G	Hap I	5.4
TH091	4.55	G	T	C	A	G	C	C	C	T	C	A	A	G	Hap I	4.55
TH097	6.12	G	T	C	A	G	C	C	C	T	C	A	A	G	Hap I	6.12
TH099	4.5	G	T	C	A	G	C	C	C	T	C	A	A	G	Hap I	4.5
TH102	5.35	G	T	C	A	G	C	C	C	T	C	A	A	G	Hap I	5.35
TH105	4.9	G	T	C	A	G	C	C	C	T	C	A	A	G	Hap I	4.9
TH109	4.68	G	T	C	A	G	C	C	C	T	C	A	A	G	Hap I	4.68
TH110	3.5	G	T	C	A	G	C	C	C	T	C	A	A	G	Hap I	3.5
TH111	5.11	G	T	C	A	G	C	C	C	T	C	A	A	G	Hap I	5.11
TH112	3.16	G	T	C	A	G	C	C	C	T	C	A	A	G	Hap I	3.16
TH116	3.79	G	T	C	A	G	C	C	C	T	C	A	A	G	Hap I	3.79
TH119	3.69	G	T	C	A	G	C	C	C	T	C	A	A	G	Hap I	3.69
TH120	4.64	G	T	C	A	G	C	C	C	T	C	A	A	G	Hap I	4.64
TH123	4.08	G	T	C	A	G	C	C	C	T	C	A	A	G	Hap I	4.08
TH125	3.75	G	T	C	A	G	C	C	C	T	C	A	A	G	Hap I	3.75
TH129	3.83	G	T	C	A	G	C	C	C	T	C	A	A	G	Hap I	3.83
TH133	5.28	G	T	C	A	G	C	C	C	T	C	A	A	G	Hap I	5.28
TH139	5.12	G	T	C	A	G	C	C	C	T	C	A	A	G	Hap I	5.12
TH140	5.06	G	T	C	A	G	C	C	C	T	C	A	A	G	Hap I	5.06
TH141	4.12	G	T	C	A	G	C	C	C	T	C	A	A	G	Hap I	4.12
TH142	3.14	G	T	C	A	G	C	C	C	T	C	A	A	G	Hap I	3.14
TH144	3.57	G	T	C	A	G	C	C	C	T	C	A	A	G	Hap I	3.57
TH145	4.09	G	T	C	A	G	C	C	C	T	C	A	A	G	Hap I	4.09
TH147	5.08	G	T	C	A	G	C	C	C	T	C	A	A	G	Hap I	5.08
TH148	2.95	G	T	C	A	G	C	C	C	T	C	A	A	G	Hap I	2.95
TH149	4.39	G	T	C	A	G	C	C	C	T	C	A	A	G	Hap I	4.39
TH150	4.55	G	T	C	A	G	C	C	C	T	C	A	A	G	Hap I	4.55
TH152	3.64	G	T	C	A	G	C	C	C	T	C	A	A	G	Hap I	3.64
TH156	6.15	G	T	C	A	G	C	C	C	T	C	A	A	G	Hap I	6.15
TH159	5.81	G	T	C	A	G	C	C	C	T	C	A	A	G	Hap I	5.81
TH162	3.55	G	T	C	A	G	C	C	C	T	C	A	A	G	Hap I	3.55
TH164	3.88	G	T	C	A	G	C	C	C	T	C	A	A	G	Hap I	3.88
TH166	3.61	G	T	C	A	G	C	C	C	T	C	A	A	G	Hap I	3.61
TH167	4.65	G	T	C	A	G	C	C	C	T	C	A	A	G	Hap I	4.65
TH168	5.04	G	T	C	A	G	C	C	C	T	C	A	A	G	Hap I	5.04
TH169	4.58	G	T	C	A	G	C	C	C	T	C	A	A	G	Hap I	4.58
TH173	4.68	G	T	C	A	G	C	C	C	T	C	A	A	G	Hap I	4.68
TH174	4.59	G	T	C	A	G	C	C	C	T	C	A	A	G	Hap I	4.59
TH176	4.85	G	T	C	A	G	C	C	C	T	C	A	A	G	Hap I	4.85
TH177	4.39	G	T	C	A	G	C	C	C	T	C	A	A	G	Hap I	4.39
TH180	4.94	G	T	C	A	G	C	C	C	T	C	A	A	G	Hap I	4.94
TH184	4.25	G	T	C	A	G	C	C	C	T	C	A	A	G	Hap I	4.25
TH199	4.51	G	T	C	A	G	C	C	C	T	C	A	A	G	Hap I	4.51
TH204	4.52	G	T	C	A	G	C	C	C	T	C	A	A	G	Hap I	4.52
TH206	3.88	G	T	C	A	G	C	C	C	T	C	A	A	G	Hap I	3.88
TH207	5.08	G	T	C	A	G	C	C	C	T	C	A	A	G	Hap I	5.08
TH209	4.65	G	T	C	A	G	C	C	C	T	C	A	A	G	Hap I	4.65
TH210	4.93	G	T	C	A	G	C	C	C	T	C	A	A	G	Hap I	4.93
TH211	4.54	G	T	C	A	G	C	C	C	T	C	A	A	G	Hap I	4.54
TH213	6.2	G	T	C	A	G	C	C	C	T	C	A	A	G	Hap I	6.2
TH215	6.31	G	T	C	A	G	C	C	C	T	C	A	A	G	Hap I	6.31
TH216	4.75	G	T	C	A	G	C	C	C	T	C	A	A	G	Hap I	4.75
TH217	4.24	G	T	C	A	G	C	C	C	T	C	A	A	G	Hap I	4.24
TH219	3.54	G	T	C	A	G	C	C	C	T	C	A	A	G	Hap I	3.54
TH222	5.23	G	T	C	A	G	C	C	C	T	C	A	A	G	Hap I	5.23
TH224	3.86	G	T	C	A	G	C	C	C	T	C	A	A	G	Hap I	3.86
TH229	5.4	G	T	C	A	G	C	C	C	T	C	A	A	G	Hap I	5.4
TH231	4.99	G	T	C	A	G	C	C	C	T	C	A	A	G	Hap I	4.99
TH234	2.95	G	T	C	A	G	C	C	C	T	C	A	A	G	Hap I	2.95
TH237	4.47	G	T	C	A	G	C	C	C	T	C	A	A	G	Hap I	4.47
TH238	5.22	G	T	C	A	G	C	C	C	T	C	A	A	G	Hap I	5.22
TH243	5.56	G	T	C	A	G	C	C	C	T	C	A	A	G	Hap I	5.56
TH245	7.23	G	T	C	A	G	C	C	C	T	C	A	A	G	Hap I	7.23
TH247	4.6	G	T	C	A	G	C	C	C	T	C	A	A	G	Hap I	4.6
TH253	3.71	G	T	C	A	G	C	C	C	T	C	A	A	G	Hap I	3.71
TH264	4.64	G	T	C	A	G	C	C	C	T	C	A	A	G	Hap I	4.64
TH270	6.11	G	T	C	A	G	C	C	C	T	C	A	A	G	Hap I	6.11
TH273	4.14	G	T	C	A	G	C	C	C	T	C	A	A	G	Hap I	4.14
TH274	5.58	G	T	C	A	G	C	C	C	T	C	A	A	G	Hap I	5.58
TH277	3.04	G	T	C	A	G	C	C	C	T	C	A	A	G	Hap I	3.04
TH304	4.55	G	T	C	A	G	C	C	C	T	C	A	A	G	Hap I	4.55
TH307	4.99	G	T	C	A	G	C	C	C	T	C	A	A	G	Hap I	4.99
TH315	4.51	G	T	C	A	G	C	C	C	T	C	A	A	G	Hap I	4.51
TH316	4.05	G	T	C	A	G	C	C	C	T	C	A	A	G	Hap I	4.05
TH321	4.64	G	T	C	A	G	C	C	C	T	C	A	A	G	Hap I	4.64
TH323	5.04	G	T	C	A	G	C	C	C	T	C	A	A	G	Hap I	5.04
TH009	5.01	T	C	A	A	C	T	T	T	C	T	G	G	A	Hap II	5.01
TH011	3.96	T	C	A	A	C	T	T	T	C	T	G	G	A	Hap II	3.96
TH017	5.18	T	C	A	A	C	T	T	T	C	T	G	G	A	Hap II	5.18
TH021	5.54	T	C	A	A	C	T	T	T	C	T	G	G	A	Hap II	5.54
TH022	4.67	T	C	A	A	C	T	T	T	C	T	G	G	A	Hap II	4.67
TH023	5.78	T	C	A	A	C	T	T	T	C	T	G	G	A	Hap II	5.78
TH025	4.51	T	C	A	A	C	T	T	T	C	T	G	G	A	Hap II	4.51
TH028	4.38	T	C	A	A	C	T	T	T	C	T	G	G	A	Hap II	4.38
TH029	3.28	T	C	A	A	C	T	T	T	C	T	G	G	A	Hap II	3.28
TH030	3.46	T	C	A	A	C	T	T	T	C	T	G	G	A	Hap II	3.46
TH033	5.19	T	C	A	A	C	T	T	T	C	T	G	G	A	Hap II	5.19
TH037	3.55	T	C	A	A	C	T	T	T	C	T	G	G	A	Hap II	3.55
TH046	4.87	T	C	A	A	C	T	T	T	C	T	G	G	A	Hap II	4.87
TH050	5.36	T	C	A	A	C	T	T	T	C	T	G	G	A	Hap II	5.36
TH055	5.68	T	C	A	A	C	T	T	T	C	T	G	G	A	Hap II	5.68
TH056	6.3	T	C	A	A	C	T	T	T	C	T	G	G	A	Hap II	6.3
TH058	6.02	T	C	A	A	C	T	T	T	C	T	G	G	A	Hap II	6.02
TH075	7.33	T	C	A	A	C	T	T	T	C	T	G	G	A	Hap II	7.33
TH079	4.68	T	C	A	A	C	T	T	T	C	T	G	G	A	Hap II	4.68
TH080	4.92	T	C	A	A	C	T	T	T	C	T	G	G	A	Hap II	4.92
TH081	5.19	T	C	A	A	C	T	T	T	C	T	G	G	A	Hap II	5.19
TH085	5.27	T	C	A	A	C	T	T	T	C	T	G	G	A	Hap II	5.27
TH088	5.02	T	C	A	A	C	T	T	T	C	T	G	G	A	Hap II	5.02
TH090	3.44	T	C	A	A	C	T	T	T	C	T	G	G	A	Hap II	3.44
TH093	3.8	T	C	A	A	C	T	T	T	C	T	G	G	A	Hap II	3.8
TH094	3.72	T	C	A	A	C	T	T	T	C	T	G	G	A	Hap II	3.72
TH098	5.27	T	C	A	A	C	T	T	T	C	T	G	G	A	Hap II	5.27
TH100	3.99	T	C	A	A	C	T	T	T	C	T	G	G	A	Hap II	3.99
TH104	3.98	T	C	A	A	C	T	T	T	C	T	G	G	A	Hap II	3.98
TH107	4.48	T	C	A	A	C	T	T	T	C	T	G	G	A	Hap II	4.48
TH117	5.3	T	C	A	A	C	T	T	T	C	T	G	G	A	Hap II	5.3
TH130	4.92	T	C	A	A	C	T	T	T	C	T	G	G	A	Hap II	4.92
TH131	5.02	T	C	A	A	C	T	T	T	C	T	G	G	A	Hap II	5.02
TH132	3.59	T	C	A	A	C	T	T	T	C	T	G	G	A	Hap II	3.59
TH143	5.99	T	C	A	A	C	T	T	T	C	T	G	G	A	Hap II	5.99
TH146	5.09	T	C	A	A	C	T	T	T	C	T	G	G	A	Hap II	5.09
TH158	4.68	T	C	A	A	C	T	T	T	C	T	G	G	A	Hap II	4.68
TH165	4.64	T	C	A	A	C	T	T	T	C	T	G	G	A	Hap II	4.64
TH175	4.75	T	C	A	A	C	T	T	T	C	T	G	G	A	Hap II	4.75
TH178	4.7	T	C	A	A	C	T	T	T	C	T	G	G	A	Hap II	4.7
TH181	5.02	T	C	A	A	C	T	T	T	C	T	G	G	A	Hap II	5.02
TH183	5.08	T	C	A	A	C	T	T	T	C	T	G	G	A	Hap II	5.08
TH190	6.65	T	C	A	A	C	T	T	T	C	T	G	G	A	Hap II	6.65
TH201	5.17	T	C	A	A	C	T	T	T	C	T	G	G	A	Hap II	5.17
TH202	3.49	T	C	A	A	C	T	T	T	C	T	G	G	A	Hap II	3.49
TH203	4.6	T	C	A	A	C	T	T	T	C	T	G	G	A	Hap II	4.6
TH205	4.2	T	C	A	A	C	T	T	T	C	T	G	G	A	Hap II	4.2
TH223	5.7	T	C	A	A	C	T	T	T	C	T	G	G	A	Hap II	5.7
TH228	5.26	T	C	A	A	C	T	T	T	C	T	G	G	A	Hap II	5.26
TH230	3.7	T	C	A	A	C	T	T	T	C	T	G	G	A	Hap II	3.7
TH233	4.2	T	C	A	A	C	T	T	T	C	T	G	G	A	Hap II	4.2
TH235	4.09	T	C	A	A	C	T	T	T	C	T	G	G	A	Hap II	4.09
TH236	3.15	T	C	A	A	C	T	T	T	C	T	G	G	A	Hap II	3.15
TH240	4.35	T	C	A	A	C	T	T	T	C	T	G	G	A	Hap II	4.35
TH241	4.67	T	C	A	A	C	T	T	T	C	T	G	G	A	Hap II	4.67
TH248	5.56	T	C	A	A	C	T	T	T	C	T	G	G	A	Hap II	5.56
TH249	4.43	T	C	A	A	C	T	T	T	C	T	G	G	A	Hap II	4.43
TH250	4.04	T	C	A	A	C	T	T	T	C	T	G	G	A	Hap II	4.04
TH251	3.29	T	C	A	A	C	T	T	T	C	T	G	G	A	Hap II	3.29
TH256	4.81	T	C	A	A	C	T	T	T	C	T	G	G	A	Hap II	4.81
TH261	6.05	T	C	A	A	C	T	T	T	C	T	G	G	A	Hap II	6.05
TH265	4.82	T	C	A	A	C	T	T	T	C	T	G	G	A	Hap II	4.82
TH266	4.83	T	C	A	A	C	T	T	T	C	T	G	G	A	Hap II	4.83
TH267	3.81	T	C	A	A	C	T	T	T	C	T	G	G	A	Hap II	3.81
TH282	4.27	T	C	A	A	C	T	T	T	C	T	G	G	A	Hap II	4.27
TH287	3.89	T	C	A	A	C	T	T	T	C	T	G	G	A	Hap II	3.89
TH292	3.59	T	C	A	A	C	T	T	T	C	T	G	G	A	Hap II	3.59
TH293	2.87	T	C	A	A	C	T	T	T	C	T	G	G	A	Hap II	2.87
TH298	4.24	T	C	A	A	C	T	T	T	C	T	G	G	A	Hap II	4.24
TH299	4.43	T	C	A	A	C	T	T	T	C	T	G	G	A	Hap II	4.43
TH311	3.67	T	C	A	A	C	T	T	T	C	T	G	G	A	Hap II	3.67
TH312	4.78	T	C	A	A	C	T	T	T	C	T	G	G	A	Hap II	4.78
TH320	4.67	T	C	A	A	C	T	T	T	C	T	G	G	A	Hap II	4.67
TH001	4.56	T	T	C	T	C	T	T	C	T	C	A	A	A	Hap III	4.56
TH005	4.29	T	T	C	T	C	T	T	C	T	C	A	A	A	Hap III	4.29
TH006	3.77	T	T	C	T	C	T	T	C	T	C	A	A	A	Hap III	3.77
TH008	5.55	T	T	C	T	C	T	T	C	T	C	A	A	A	Hap III	5.55
TH026	4.22	T	T	C	T	C	T	T	C	T	C	A	A	A	Hap III	4.22
TH038	4.57	T	T	C	T	C	T	T	C	T	C	A	A	A	Hap III	4.57
TH041	4.66	T	T	C	T	C	T	T	C	T	C	A	A	A	Hap III	4.66
TH042	6.59	T	T	C	T	C	T	T	C	T	C	A	A	A	Hap III	6.59
TH073	4.77	T	T	C	T	C	T	T	C	T	C	A	A	A	Hap III	4.77
TH076	6.25	T	T	C	T	C	T	T	C	T	C	A	A	A	Hap III	6.25
TH126	4.78	T	T	C	T	C	T	T	C	T	C	A	A	A	Hap III	4.78
TH157	4.73	T	T	C	T	C	T	T	C	T	C	A	A	A	Hap III	4.73
TH186	3.73	T	T	C	T	C	T	T	C	T	C	A	A	A	Hap III	3.73
TH193	4.5	T	T	C	T	C	T	T	C	T	C	A	A	A	Hap III	4.5
TH246	3.68	T	T	C	T	C	T	T	C	T	C	A	A	A	Hap III	3.68
TH262	5.28	T	T	C	T	C	T	T	C	T	C	A	A	A	Hap III	5.28
TH269	2.98	T	T	C	T	C	T	T	C	T	C	A	A	A	Hap III	2.98
TH278	3.71	T	T	C	T	C	T	T	C	T	C	A	A	A	Hap III	3.71
TH280	4.64	T	T	C	T	C	T	T	C	T	C	A	A	A	Hap III	4.64
TH281	4.13	T	T	C	T	C	T	T	C	T	C	A	A	A	Hap III	4.13
TH285	3.72	T	T	C	T	C	T	T	C	T	C	A	A	A	Hap III	3.72
TH286	4.05	T	T	C	T	C	T	T	C	T	C	A	A	A	Hap III	4.05
TH291	3.11	T	T	C	T	C	T	T	C	T	C	A	A	A	Hap III	3.11
TH297	3.56	T	T	C	T	C	T	T	C	T	C	A	A	A	Hap III	3.56
TH300	4.05	T	T	C	T	C	T	T	C	T	C	A	A	A	Hap III	4.05
TH301	4.21	T	T	C	T	C	T	T	C	T	C	A	A	A	Hap III	4.21
TH302	5.42	T	T	C	T	C	T	T	C	T	C	A	A	A	Hap III	5.42
TH303	3.43	T	T	C	T	C	T	T	C	T	C	A	A	A	Hap III	3.43
TH305	3.55	T	T	C	T	C	T	T	C	T	C	A	A	A	Hap III	3.55
TH309	4.15	T	T	C	T	C	T	T	C	T	C	A	A	A	Hap III	4.15
TH313	3.33	T	T	C	T	C	T	T	C	T	C	A	A	A	Hap III	3.33
TH317	4.82	T	T	C	T	C	T	T	C	T	C	A	A	A	Hap III	4.82
TH319	4.14	T	T	C	T	C	T	T	C	T	C	A	A	A	Hap III	4.14
